# Supplementary material for: 16α-Bromo-17β-hydr­oxy-5α-androstan-3β-yl acetate
Source: Acta Crystallogr Sect E Struct Rep Online. 2010 Mar 6;66(Pt 4):o750. doi: 10.1107/S1600536810007555 (PMC2983941; doi:10.1107/S1600536810007555)
Supplement: Supplementary file 1 [file e-66-0o750-sup1.cif]

##############################################################################
###                                                                        ###
###        Electronic paper (Acta Crystallographica Section E)             ###
###                                                                        ###
##############################################################################
#                                                                            #
# This CIF contains the data in a paper accepted for publication in Acta     #
# Crystallographica Section E. It conforms to the requirements of Notes      #
# for Authors for Section E, and has been peer reviewed under the auspices   #
# of the IUCr Commission on Journals.                                        #
#                                                                            #
# Full details of the Crystallographic Information File format               #
# are given in the paper "The Crystallographic Information File (CIF):       #
# a New Standard Archive File for Crystallography" by S. R. Hall, F. H.      #
# Allen and I. D. Brown [Acta Cryst. (1991), A47, 655-685].                  #
#                                                                            #
# The current version of the core CIF dictionary is obtainable from          #
# ftp://ftp.iucr.org/pub/cif_core.dic. The current version number is 2.4.    #
#                                                                            #
# Software is freely available for graphical display of the structure(s) in  #
# this CIF.  For information consult the CIF home page http://www.iucr.org/  #
# cif/home.html                                                              #
#                                                                            #
# This file may be used for bona fide research purposes within the           #
# scientific community so long as proper attribution is given to the journal # 
# article from which it was obtained.                                        #
#                                                                            #
##############################################################################
                                             
data_I
_audit_creation_method     SHELXL97
_chemical_name_systematic
;
16\a-Bromo-17\b-hydroxy-5\a-androstan-3\b-yl acetate
;
_chemical_name_common     ?
_chemical_formula_moiety     'C21 H33 Br O3'
_chemical_formula_sum     'C21 H33 Br O3'
_chemical_formula_iupac     'C21 H33 Br O3'
_chemical_formula_weight     413.38
_chemical_melting_point     ?
_symmetry_cell_setting     Monoclinic
_symmetry_space_group_name_H-M     'P 21'
_symmetry_space_group_name_Hall     'P 2yb'
loop_
    _symmetry_equiv_pos_as_xyz
    'x, y, z'
    '-x, y+1/2, -z'
_cell_length_a     11.1010(12)
_cell_length_b     7.6637(8)
_cell_length_c     24.383(3)
_cell_angle_alpha     90.00
_cell_angle_beta     93.036(2)
_cell_angle_gamma     90.00
_cell_volume     2071.5(4)
_cell_formula_units_Z     4
_cell_measurement_reflns_used     9114
_cell_measurement_theta_min     2.213
_cell_measurement_theta_max     28.40
_cell_measurement_temperature     298(2)
_exptl_crystal_description     prism
_exptl_crystal_colour     colourless
_exptl_crystal_size_max     0.26
_exptl_crystal_size_mid     0.18
_exptl_crystal_size_min     0.12
_exptl_crystal_density_diffrn     1.326
_exptl_crystal_density_meas     ?
_exptl_crystal_density_method     'not measured'
_exptl_crystal_F_000     872
_exptl_absorpt_coefficient_mu     2.000
_exptl_absorpt_correction_type     multi-scan
_exptl_absorpt_process_details     '(<i>SADABS</i>; Bruker, 2004)'
_exptl_absorpt_correction_T_min     0.6243
_exptl_absorpt_correction_T_max     0.7953
_exptl_special_details
;
;
_diffrn_ambient_temperature     298(2)
_diffrn_radiation_type     MoK\a
_diffrn_radiation_wavelength     0.71073
_diffrn_radiation_source     'fine-focus sealed tube'
_diffrn_radiation_monochromator     graphite
_diffrn_measurement_device_type     'Bruker SMART CCD'
_diffrn_measurement_method     \w
_diffrn_detector_area_resol_mean     ?
_diffrn_reflns_number     13607
_diffrn_reflns_av_R_equivalents     0.0424
_diffrn_reflns_av_sigmaI/netI     0.1563
_diffrn_reflns_theta_min     1.67
_diffrn_reflns_theta_max     28.40
_diffrn_reflns_theta_full     27.50
_diffrn_measured_fraction_theta_max     0.935
_diffrn_measured_fraction_theta_full     0.984
_diffrn_reflns_limit_h_min     -14
_diffrn_reflns_limit_h_max     14
_diffrn_reflns_limit_k_min     -10
_diffrn_reflns_limit_k_max     9
_diffrn_reflns_limit_l_min     -32
_diffrn_reflns_limit_l_max     21
_diffrn_standards_number     ?
_diffrn_standards_interval_count     ?
_diffrn_standards_interval_time     ?
_diffrn_standards_decay_%     ?
_refine_special_details
;
Refinement of <i>F</i>^2^ against ALL reflections. The weighted <i>R</i>-factor
<i>wR</i> and goodness of fit <i>S</i> are based on <i>F</i>^2^, conventional
<i>R</i>-factors <i>R</i> are based on <i>F</i>, with <i>F</i> set to zero for
negative <i>F</i>^2^. The threshold expression of <i>F</i>^2^ >
\s(<i>F</i>^2^) is used only for calculating <i>R</i>-factors(gt) <i>etc</i>,
and is not relevant to the choice of reflections for refinement.
<i>R</i>-factors based on <i>F</i>^2^ are statistically about twice as large
as those based on <i>F</i>, and <i>R</i>-factors based on ALL data will be
even larger.
;
_reflns_number_total     9114
_reflns_number_gt     3737
_reflns_threshold_expression     I>2\s(I)
_refine_ls_structure_factor_coef     Fsqd
_refine_ls_matrix_type     full
_refine_ls_R_factor_all     0.1701
_refine_ls_R_factor_gt     0.0525
_refine_ls_wR_factor_gt     0.0891
_refine_ls_wR_factor_ref     0.1254
_refine_ls_goodness_of_fit_ref     0.872
_refine_ls_restrained_S_all     0.872
_refine_ls_number_reflns     9114
_refine_ls_number_parameters     459
_refine_ls_number_restraints     1
_refine_ls_hydrogen_treatment     constr
_refine_ls_weighting_scheme     calc
_refine_ls_weighting_details
                              'calc w=1/[\s^2^(Fo^2^)] where P=(Fo^2^+2Fc^2^)/3'
_atom_sites_solution_hydrogens     geom
_atom_sites_solution_primary     direct
_atom_sites_solution_secondary     difmap
_refine_ls_shift/su_max     0.001
_refine_ls_shift/su_mean     0.000
_refine_diff_density_max     0.197
_refine_diff_density_min     -0.288
_refine_ls_extinction_method     'SHELXL97 (Sheldrick, 2008)'
_refine_ls_extinction_coef     0.0010(4)
_refine_ls_extinction_expression
                                  'Fc^*^=kFc[1+0.001xFc^2^\l^3^/sin(2\q)]^-1/4^'
_refine_ls_abs_structure_details     'Flack (1983), 3537 Friedel pairs'
_refine_ls_abs_structure_Flack     0.016(9)
loop_
    _atom_type_symbol
    _atom_type_description
    _atom_type_scat_dispersion_real
    _atom_type_scat_dispersion_imag
    _atom_type_scat_source
    'C' 'C' 0.0033 0.0016
                         'International Tables Vol C Tables 4.2.6.8 and 6.1.1.4'
    'H' 'H' 0.0000 0.0000
                         'International Tables Vol C Tables 4.2.6.8 and 6.1.1.4'
    'O' 'O' 0.0106 0.0060
                         'International Tables Vol C Tables 4.2.6.8 and 6.1.1.4'
    'Br' 'Br' -0.2901 2.4595
                         'International Tables Vol C Tables 4.2.6.8 and 6.1.1.4'
_computing_data_collection     'APEX2 (Bruker, 2004)'
_computing_cell_refinement     'SAINT (Bruker, 2004)'
_computing_data_reduction     'SAINT (Bruker, 2004)'
_computing_structure_solution     'SHELXS97 (Sheldrick, 2008)'
_computing_structure_refinement     'SHELXL97 (Sheldrick, 2008)'
_computing_molecular_graphics     'SHELXTL (Sheldrick, 2008)'
_computing_publication_material     'SHELXTL (Sheldrick, 2008)'
loop_
    _atom_site_type_symbol
    _atom_site_label
    _atom_site_fract_x
    _atom_site_fract_y
    _atom_site_fract_z
    _atom_site_U_iso_or_equiv
    _atom_site_adp_type
    _atom_site_calc_flag
    _atom_site_refinement_flags
    _atom_site_occupancy
    _atom_site_disorder_assembly
    _atom_site_disorder_group
    Br Br1 0.33539(6) 0.31032(9) 0.21950(3) 0.0820(2) Uani d . 1 . .
    Br Br2 0.69555(9) 0.09933(13) 1.21764(4) 0.1268(4) Uani d . 1 . .
    C C1 0.1761(6) 0.9883(7) 0.4929(2) 0.0587(17) Uani d . 1 . .
    H H1A 0.1025 0.9662 0.4708 0.070 Uiso calc R 1 . .
    H H1B 0.2129 1.0927 0.4788 0.070 Uiso calc R 1 . .
    C C2 0.1441(6) 1.0208(8) 0.5527(2) 0.0650(17) Uani d . 1 . .
    H H2A 0.2162 1.0542 0.5744 0.078 Uiso calc R 1 . .
    H H2B 0.0868 1.1161 0.5539 0.078 Uiso calc R 1 . .
    C C3 0.0910(5) 0.8609(7) 0.5769(2) 0.0515(15) Uani d . 1 . .
    H H3 0.0135 0.8363 0.5573 0.062 Uiso calc R 1 . .
    C C4 0.1719(5) 0.7031(7) 0.5725(2) 0.0540(15) Uani d . 1 . .
    H H4A 0.1311 0.6009 0.5859 0.065 Uiso calc R 1 . .
    H H4B 0.2452 0.7204 0.5953 0.065 Uiso calc R 1 . .
    C C5 0.2041(5) 0.6725(7) 0.5133(2) 0.0476(14) Uani d . 1 . .
    H H5 0.1271 0.6549 0.4925 0.057 Uiso calc R 1 . .
    C C6 0.2747(5) 0.5055(7) 0.5065(2) 0.0573(16) Uani d . 1 . .
    H H6A 0.2322 0.4093 0.5227 0.069 Uiso calc R 1 . .
    H H6B 0.3531 0.5162 0.5257 0.069 Uiso calc R 1 . .
    C C7 0.2912(5) 0.4670(7) 0.4461(2) 0.0537(15) Uani d . 1 . .
    H H7A 0.3437 0.3665 0.4434 0.064 Uiso calc R 1 . .
    H H7B 0.2136 0.4372 0.4285 0.064 Uiso calc R 1 . .
    C C8 0.3445(4) 0.6188(6) 0.41582(19) 0.0386(12) Uani d . 1 . .
    H H8 0.4282 0.6340 0.4299 0.046 Uiso calc R 1 . .
    C C9 0.2764(4) 0.7906(7) 0.42545(18) 0.0409(12) Uani d . 1 . .
    H H9 0.1943 0.7722 0.4098 0.049 Uiso calc R 1 . .
    C C10 0.2628(4) 0.8334(7) 0.48690(19) 0.0414(12) Uani d . 1 . .
    C C11 0.3289(5) 0.9417(7) 0.3922(2) 0.0535(15) Uani d . 1 . .
    H H11A 0.2796 1.0448 0.3964 0.064 Uiso calc R 1 . .
    H H11B 0.4096 0.9680 0.4072 0.064 Uiso calc R 1 . .
    C C12 0.3347(5) 0.8993(7) 0.3304(2) 0.0591(16) Uani d . 1 . .
    H H12A 0.2533 0.8894 0.3141 0.071 Uiso calc R 1 . .
    H H12B 0.3744 0.9943 0.3123 0.071 Uiso calc R 1 . .
    C C13 0.4018(4) 0.7322(7) 0.3212(2) 0.0449(14) Uani d . 1 . .
    C C14 0.3454(4) 0.5866(7) 0.35444(19) 0.0452(13) Uani d . 1 . .
    H H14 0.2602 0.5843 0.3417 0.054 Uiso calc R 1 . .
    C C15 0.3986(5) 0.4182(7) 0.3326(2) 0.0562(15) Uani d . 1 . .
    H H15A 0.3421 0.3223 0.3347 0.067 Uiso calc R 1 . .
    H H15B 0.4730 0.3877 0.3531 0.067 Uiso calc R 1 . .
    C C16 0.4224(5) 0.4631(7) 0.2720(2) 0.0572(16) Uani d . 1 . .
    H H16 0.5091 0.4535 0.2667 0.069 Uiso calc R 1 . .
    C C17 0.3837(5) 0.6541(7) 0.2639(2) 0.0550(15) Uani d . 1 . .
    H H17 0.2967 0.6537 0.2546 0.066 Uiso calc R 1 . .
    C C18 0.3861(4) 0.8748(8) 0.5150(2) 0.0655(18) Uani d . 1 . .
    H H18A 0.3770 0.8956 0.5534 0.098 Uiso calc R 1 . .
    H H18B 0.4190 0.9769 0.4986 0.098 Uiso calc R 1 . .
    H H18C 0.4395 0.7779 0.5107 0.098 Uiso calc R 1 . .
    C C19 0.5391(5) 0.7546(8) 0.3358(2) 0.0682(18) Uani d . 1 . .
    H H19A 0.5794 0.6453 0.3310 0.102 Uiso calc R 1 . .
    H H19B 0.5510 0.7918 0.3733 0.102 Uiso calc R 1 . .
    H H19C 0.5716 0.8406 0.3120 0.102 Uiso calc R 1 . .
    C C20 -0.0136(6) 0.8036(11) 0.6582(3) 0.0664(16) Uani d . 1 . .
    C C22 0.9194(5) 0.5784(8) 0.9099(2) 0.0636(16) Uani d . 1 . .
    H H21A 0.8961 0.6953 0.9203 0.076 Uiso calc R 1 . .
    H H21B 0.9936 0.5498 0.9307 0.076 Uiso calc R 1 . .
    C C23 0.9434(5) 0.5775(9) 0.8484(2) 0.0681(17) Uani d . 1 . .
    H H22A 0.8720 0.6170 0.8273 0.082 Uiso calc R 1 . .
    H H22B 1.0090 0.6568 0.8415 0.082 Uiso calc R 1 . .
    C C24 0.9754(5) 0.3973(9) 0.8309(2) 0.0665(18) Uani d . 1 . .
    H H23 1.0531 0.3638 0.8488 0.080 Uiso calc R 1 . .
    C C25 0.8804(5) 0.2637(8) 0.8443(2) 0.0741(19) Uani d . 1 . .
    H H24A 0.9075 0.1481 0.8344 0.089 Uiso calc R 1 . .
    H H24B 0.8061 0.2884 0.8231 0.089 Uiso calc R 1 . .
    C C26 0.8571(5) 0.2682(7) 0.9057(2) 0.0562(16) Uani d . 1 . .
    H H25 0.9342 0.2405 0.9252 0.067 Uiso calc R 1 . .
    C C27 0.7673(5) 0.1253(8) 0.9218(3) 0.0680(17) Uani d . 1 . .
    H H26A 0.6883 0.1490 0.9045 0.082 Uiso calc R 1 . .
    H H26B 0.7940 0.0126 0.9091 0.082 Uiso calc R 1 . .
    C C28 0.7594(5) 0.1218(8) 0.9839(2) 0.0645(17) Uani d . 1 . .
    H H27A 0.8366 0.0850 1.0006 0.077 Uiso calc R 1 . .
    H H27B 0.6995 0.0365 0.9934 0.077 Uiso calc R 1 . .
    C C29 0.7262(4) 0.2992(7) 1.0077(2) 0.0488(13) Uani d . 1 . .
    H H28 0.6447 0.3299 0.9934 0.059 Uiso calc R 1 . .
    C C30 0.8140(5) 0.4417(7) 0.9899(2) 0.0491(15) Uani d . 1 . .
    H H29 0.8943 0.4047 1.0040 0.059 Uiso calc R 1 . .
    C C31 0.8203(5) 0.4497(7) 0.9258(2) 0.0486(15) Uani d . 1 . .
    C C32 0.7916(5) 0.6187(7) 1.0166(2) 0.0653(16) Uani d . 1 . .
    H H31A 0.7153 0.6652 1.0019 0.078 Uiso calc R 1 . .
    H H31B 0.8547 0.6992 1.0072 0.078 Uiso calc R 1 . .
    C C33 0.7886(5) 0.6073(8) 1.0793(2) 0.0627(16) Uani d . 1 . .
    H H32A 0.8679 0.5751 1.0946 0.075 Uiso calc R 1 . .
    H H32B 0.7683 0.7207 1.0939 0.075 Uiso calc R 1 . .
    C C34 0.6968(5) 0.4737(7) 1.0961(3) 0.0523(16) Uani d . 1 . .
    C C35 0.7276(4) 0.2988(8) 1.0701(2) 0.0525(14) Uani d . 1 . .
    H H34 0.8115 0.2754 1.0823 0.063 Uiso calc R 1 . .
    C C36 0.6519(6) 0.1651(8) 1.1007(3) 0.075(2) Uani d . 1 . .
    H H35A 0.5739 0.1470 1.0817 0.090 Uiso calc R 1 . .
    H H35B 0.6935 0.0540 1.1043 0.090 Uiso calc R 1 . .
    C C37 0.6380(5) 0.2497(8) 1.1572(3) 0.072(2) Uani d . 1 . .
    H H37 0.5523 0.2739 1.1613 0.087 Uiso calc R 1 . .
    C C38 0.7055(5) 0.4229(8) 1.1569(3) 0.0611(17) Uani d . 1 . .
    H H38D 0.7903 0.4024 1.1683 0.073 Uiso calc R 1 . .
    C C39 0.6978(5) 0.5097(9) 0.8988(2) 0.073(2) Uani d . 1 . .
    H H38A 0.6996 0.4990 0.8596 0.109 Uiso calc R 1 . .
    H H38B 0.6835 0.6293 0.9082 0.109 Uiso calc R 1 . .
    H H38C 0.6343 0.4381 0.9117 0.109 Uiso calc R 1 . .
    C C41 1.0671(6) 0.3018(11) 0.7497(3) 0.0749(18) Uani d . 1 . .
    C C42 1.0744(6) 0.3298(10) 0.6886(2) 0.100(2) Uani d . 1 . .
    H H41A 1.1387 0.2604 0.6754 0.150 Uiso calc R 1 . .
    H H41B 1.0898 0.4508 0.6816 0.150 Uiso calc R 1 . .
    H H41C 0.9995 0.2961 0.6702 0.150 Uiso calc R 1 . .
    C C21 -0.0195(6) 0.8451(10) 0.7174(2) 0.092(2) Uani d . 1 . .
    H H42A -0.0679 0.9476 0.7216 0.138 Uiso calc R 1 . .
    H H42B 0.0605 0.8658 0.7330 0.138 Uiso calc R 1 . .
    H H42C -0.0548 0.7489 0.7360 0.138 Uiso calc R 1 . .
    O O1 0.0693(3) 0.8992(5) 0.63361(16) 0.0658(11) Uani d . 1 . .
    O O2 -0.0737(4) 0.6942(7) 0.63403(18) 0.0890(15) Uani d . 1 . .
    O O3 0.4395(4) 0.7394(5) 0.22015(17) 0.0806(13) Uani d . 1 . .
    H H3A 0.5005 0.6859 0.2128 0.121 Uiso calc R 1 . .
    O O4 0.9865(3) 0.4031(6) 0.77130(16) 0.0752(13) Uani d . 1 . .
    O O5 1.1284(4) 0.2026(7) 0.77638(19) 0.0934(15) Uani d . 1 . .
    O O6 0.6557(4) 0.5418(6) 1.19406(19) 0.0867(15) Uani d . 1 . .
    H H6 0.7092 0.6055 1.2072 0.130 Uiso calc R 1 . .
    C C40 0.5684(5) 0.5365(9) 1.0800(3) 0.083(2) Uani d . 1 . .
    H H43A 0.5521 0.6417 1.0997 0.124 Uiso calc R 1 . .
    H H43B 0.5115 0.4482 1.0891 0.124 Uiso calc R 1 . .
    H H43C 0.5613 0.5590 1.0413 0.124 Uiso calc R 1 . .
loop_
    _atom_site_aniso_label
    _atom_site_aniso_U_11
    _atom_site_aniso_U_22
    _atom_site_aniso_U_33
    _atom_site_aniso_U_12
    _atom_site_aniso_U_13
    _atom_site_aniso_U_23
    Br1 0.0874(5) 0.0966(5) 0.0636(4) -0.0233(5) 0.0199(3) -0.0292(4)
    Br2 0.1275(7) 0.1339(8) 0.1199(8) -0.0042(6) 0.0157(6) 0.0642(6)
    C1 0.077(4) 0.046(4) 0.055(4) 0.001(3) 0.016(3) -0.001(3)
    C2 0.079(4) 0.059(4) 0.059(4) 0.011(3) 0.021(3) -0.007(3)
    C3 0.059(4) 0.060(4) 0.036(3) -0.003(3) 0.012(3) -0.005(3)
    C4 0.057(4) 0.058(4) 0.047(4) -0.004(3) 0.010(3) 0.002(3)
    C5 0.055(3) 0.046(4) 0.043(4) 0.002(3) 0.008(3) -0.001(3)
    C6 0.078(4) 0.047(4) 0.048(4) -0.002(3) 0.012(3) 0.008(3)
    C7 0.073(4) 0.047(4) 0.042(4) 0.003(3) 0.015(3) 0.006(3)
    C8 0.044(3) 0.036(3) 0.036(3) 0.001(3) 0.002(2) 0.007(2)
    C9 0.046(3) 0.040(3) 0.037(3) -0.004(3) 0.001(2) 0.000(3)
    C10 0.043(3) 0.042(3) 0.040(3) -0.001(3) 0.009(2) -0.003(3)
    C11 0.074(4) 0.042(4) 0.047(4) 0.008(3) 0.022(3) 0.003(3)
    C12 0.082(4) 0.049(4) 0.048(4) 0.005(3) 0.019(3) 0.007(3)
    C13 0.043(3) 0.049(3) 0.044(4) 0.000(3) 0.008(3) -0.001(3)
    C14 0.053(3) 0.051(3) 0.031(3) -0.003(3) 0.004(3) -0.001(3)
    C15 0.084(4) 0.045(3) 0.041(4) 0.002(3) 0.013(3) -0.007(3)
    C16 0.063(4) 0.056(4) 0.053(4) -0.004(3) 0.008(3) -0.008(3)
    C17 0.058(4) 0.071(5) 0.036(3) 0.007(3) 0.007(3) 0.000(3)
    C18 0.060(4) 0.090(5) 0.046(4) -0.023(3) 0.006(3) -0.012(3)
    C19 0.068(4) 0.080(5) 0.058(4) -0.023(3) 0.017(3) -0.001(3)
    C20 0.070(4) 0.076(5) 0.055(4) -0.001(5) 0.018(4) 0.012(4)
    C22 0.079(4) 0.066(4) 0.047(4) -0.010(4) 0.008(3) 0.002(3)
    C23 0.076(4) 0.070(5) 0.058(4) -0.009(4) 0.009(3) 0.005(4)
    C24 0.061(4) 0.093(5) 0.046(4) 0.006(4) 0.002(3) 0.006(4)
    C25 0.080(4) 0.080(5) 0.061(4) 0.006(4) -0.009(4) -0.007(3)
    C26 0.054(3) 0.064(5) 0.049(4) 0.000(3) -0.006(3) -0.005(3)
    C27 0.079(4) 0.049(4) 0.076(5) -0.010(4) 0.002(4) -0.011(3)
    C28 0.068(4) 0.056(4) 0.070(5) -0.012(3) 0.009(3) -0.005(3)
    C29 0.039(3) 0.042(3) 0.065(4) -0.001(3) -0.002(2) 0.005(3)
    C30 0.043(3) 0.045(4) 0.059(4) 0.000(3) 0.000(3) -0.004(3)
    C31 0.044(3) 0.049(4) 0.052(4) -0.005(3) -0.007(3) 0.001(3)
    C32 0.088(4) 0.046(4) 0.063(4) -0.012(3) 0.016(3) -0.001(3)
    C33 0.082(4) 0.054(4) 0.054(4) -0.010(4) 0.015(3) -0.006(3)
    C34 0.040(3) 0.053(4) 0.065(4) 0.004(3) 0.010(3) 0.002(3)
    C35 0.042(3) 0.052(4) 0.064(4) 0.007(3) 0.009(3) 0.004(4)
    C36 0.073(4) 0.062(4) 0.092(6) -0.015(4) 0.017(4) 0.011(4)
    C37 0.053(4) 0.089(6) 0.077(5) 0.007(4) 0.015(3) 0.017(4)
    C38 0.042(3) 0.070(4) 0.072(5) -0.004(3) 0.014(3) 0.007(4)
    C39 0.064(4) 0.095(5) 0.058(4) 0.017(4) -0.009(3) 0.006(4)
    C41 0.091(5) 0.069(5) 0.065(5) 0.024(5) 0.014(4) -0.006(4)
    C42 0.144(6) 0.097(6) 0.061(4) 0.005(5) 0.034(4) -0.018(4)
    C21 0.109(5) 0.109(6) 0.061(5) -0.002(5) 0.036(4) 0.004(4)
    O1 0.081(3) 0.073(3) 0.046(3) -0.011(2) 0.025(2) -0.007(2)
    O2 0.081(3) 0.118(4) 0.068(3) -0.027(3) 0.014(3) -0.001(3)
    O3 0.110(4) 0.080(3) 0.056(3) 0.007(2) 0.040(3) 0.012(2)
    O4 0.077(3) 0.097(3) 0.051(3) 0.024(3) 0.000(2) 0.005(2)
    O5 0.097(4) 0.096(4) 0.088(4) 0.031(3) 0.009(3) 0.002(3)
    O6 0.078(3) 0.106(4) 0.079(3) -0.012(3) 0.032(3) -0.021(3)
    C40 0.064(4) 0.091(5) 0.094(5) 0.020(4) 0.007(4) -0.002(4)
_geom_special_details
;
All e.s.d.'s (except the e.s.d. in the dihedral angle between two l.s.
planes)are estimated using the full covariance matrix. The cell e.s.d.'s are
takeninto account individually in the estimation of e.s.d.'s in distances,
anglesand torsion angles; correlations between e.s.d.'s in cell parameters are
onlyused when they are defined by crystal symmetry. An approximate
(isotropic)treatment of cell e.s.d.'s is used for estimating e.s.d.'s
involving l.s. planes.
;
loop_
    _geom_bond_atom_site_label_1
    _geom_bond_atom_site_label_2
    _geom_bond_site_symmetry_2
    _geom_bond_distance
    _geom_bond_publ_flag
    Br1 C16 . 1.952(5) ?
    Br2 C37 . 1.951(6) ?
    C1 C10 . 1.540(7) ?
    C1 C2 . 1.540(7) ?
    C1 H1A . 0.9700 ?
    C1 H1B . 0.9700 ?
    C2 C3 . 1.495(7) ?
    C2 H2A . 0.9700 ?
    C2 H2B . 0.9700 ?
    C3 O1 . 1.446(6) ?
    C3 C4 . 1.514(7) ?
    C3 H3 . 0.9800 ?
    C4 C5 . 1.523(7) ?
    C4 H4A . 0.9700 ?
    C4 H4B . 0.9700 ?
    C5 C6 . 1.514(7) ?
    C5 C10 . 1.551(7) ?
    C5 H5 . 0.9800 ?
    C6 C7 . 1.522(7) ?
    C6 H6A . 0.9700 ?
    C6 H6B . 0.9700 ?
    C7 C8 . 1.515(7) ?
    C7 H7A . 0.9700 ?
    C7 H7B . 0.9700 ?
    C8 C14 . 1.517(6) ?
    C8 C9 . 1.542(6) ?
    C8 H8 . 0.9800 ?
    C9 C11 . 1.545(7) ?
    C9 C10 . 1.549(6) ?
    C9 H9 . 0.9800 ?
    C10 C18 . 1.531(6) ?
    C11 C12 . 1.546(7) ?
    C11 H11A . 0.9700 ?
    C11 H11B . 0.9700 ?
    C12 C13 . 1.504(7) ?
    C12 H12A . 0.9700 ?
    C12 H12B . 0.9700 ?
    C13 C17 . 1.525(7) ?
    C13 C14 . 1.532(7) ?
    C13 C19 . 1.556(7) ?
    C14 C15 . 1.526(7) ?
    C14 H14 . 0.9800 ?
    C15 C16 . 1.555(7) ?
    C15 H15A . 0.9700 ?
    C15 H15B . 0.9700 ?
    C16 C17 . 1.536(7) ?
    C16 H16 . 0.9800 ?
    C17 O3 . 1.420(6) ?
    C17 H17 . 0.9800 ?
    C18 H18A . 0.9600 ?
    C18 H18B . 0.9600 ?
    C18 H18C . 0.9600 ?
    C19 H19A . 0.9600 ?
    C19 H19B . 0.9600 ?
    C19 H19C . 0.9600 ?
    C20 O2 . 1.207(7) ?
    C20 O1 . 1.343(7) ?
    C20 C21 . 1.482(8) ?
    C22 C23 . 1.537(7) ?
    C22 C31 . 1.541(7) ?
    C22 H21A . 0.9700 ?
    C22 H21B . 0.9700 ?
    C23 C24 . 1.494(8) ?
    C23 H22A . 0.9700 ?
    C23 H22B . 0.9700 ?
    C24 O4 . 1.466(6) ?
    C24 C25 . 1.518(8) ?
    C24 H23 . 0.9800 ?
    C25 C26 . 1.533(7) ?
    C25 H24A . 0.9700 ?
    C25 H24B . 0.9700 ?
    C26 C31 . 1.537(7) ?
    C26 C27 . 1.546(7) ?
    C26 H25 . 0.9800 ?
    C27 C28 . 1.523(7) ?
    C27 H26A . 0.9700 ?
    C27 H26B . 0.9700 ?
    C28 C29 . 1.530(8) ?
    C28 H27A . 0.9700 ?
    C28 H27B . 0.9700 ?
    C29 C35 . 1.521(6) ?
    C29 C30 . 1.542(7) ?
    C29 H28 . 0.9800 ?
    C30 C32 . 1.531(8) ?
    C30 C31 . 1.569(7) ?
    C30 H29 . 0.9800 ?
    C31 C39 . 1.549(7) ?
    C32 C33 . 1.532(7) ?
    C32 H31A . 0.9700 ?
    C32 H31B . 0.9700 ?
    C33 C34 . 1.517(7) ?
    C33 H32A . 0.9700 ?
    C33 H32B . 0.9700 ?
    C34 C35 . 1.528(7) ?
    C34 C38 . 1.532(8) ?
    C34 C40 . 1.536(7) ?
    C35 C36 . 1.542(7) ?
    C35 H34 . 0.9800 ?
    C36 C37 . 1.538(8) ?
    C36 H35A . 0.9700 ?
    C36 H35B . 0.9700 ?
    C37 C38 . 1.524(8) ?
    C37 H37 . 0.9800 ?
    C38 O6 . 1.417(7) ?
    C38 H38D . 0.9800 ?
    C39 H38A . 0.9600 ?
    C39 H38B . 0.9600 ?
    C39 H38C . 0.9600 ?
    C41 O5 . 1.191(7) ?
    C41 O4 . 1.316(7) ?
    C41 C42 . 1.509(8) ?
    C42 H41A . 0.9600 ?
    C42 H41B . 0.9600 ?
    C42 H41C . 0.9600 ?
    C21 H42A . 0.9600 ?
    C21 H42B . 0.9600 ?
    C21 H42C . 0.9600 ?
    O3 H3A . 0.8200 ?
    O6 H6 . 0.8200 ?
    C40 H43A . 0.9600 ?
    C40 H43B . 0.9600 ?
    C40 H43C . 0.9600 ?
loop_
    _geom_angle_atom_site_label_1
    _geom_angle_atom_site_label_2
    _geom_angle_atom_site_label_3
    _geom_angle_site_symmetry_1
    _geom_angle_site_symmetry_3
    _geom_angle
    _geom_angle_publ_flag
    C10 C1 C2 . . 113.1(4) ?
    C10 C1 H1A . . 109.0 ?
    C2 C1 H1A . . 109.0 ?
    C10 C1 H1B . . 109.0 ?
    C2 C1 H1B . . 109.0 ?
    H1A C1 H1B . . 107.8 ?
    C3 C2 C1 . . 110.9(5) ?
    C3 C2 H2A . . 109.5 ?
    C1 C2 H2A . . 109.5 ?
    C3 C2 H2B . . 109.5 ?
    C1 C2 H2B . . 109.5 ?
    H2A C2 H2B . . 108.1 ?
    O1 C3 C2 . . 107.5(4) ?
    O1 C3 C4 . . 111.1(4) ?
    C2 C3 C4 . . 112.3(4) ?
    O1 C3 H3 . . 108.6 ?
    C2 C3 H3 . . 108.6 ?
    C4 C3 H3 . . 108.6 ?
    C3 C4 C5 . . 111.2(5) ?
    C3 C4 H4A . . 109.4 ?
    C5 C4 H4A . . 109.4 ?
    C3 C4 H4B . . 109.4 ?
    C5 C4 H4B . . 109.4 ?
    H4A C4 H4B . . 108.0 ?
    C6 C5 C4 . . 112.5(4) ?
    C6 C5 C10 . . 113.3(4) ?
    C4 C5 C10 . . 113.3(4) ?
    C6 C5 H5 . . 105.6 ?
    C4 C5 H5 . . 105.6 ?
    C10 C5 H5 . . 105.6 ?
    C5 C6 C7 . . 111.1(4) ?
    C5 C6 H6A . . 109.4 ?
    C7 C6 H6A . . 109.4 ?
    C5 C6 H6B . . 109.4 ?
    C7 C6 H6B . . 109.4 ?
    H6A C6 H6B . . 108.0 ?
    C8 C7 C6 . . 113.1(4) ?
    C8 C7 H7A . . 109.0 ?
    C6 C7 H7A . . 109.0 ?
    C8 C7 H7B . . 109.0 ?
    C6 C7 H7B . . 109.0 ?
    H7A C7 H7B . . 107.8 ?
    C7 C8 C14 . . 112.3(4) ?
    C7 C8 C9 . . 112.0(4) ?
    C14 C8 C9 . . 108.5(4) ?
    C7 C8 H8 . . 108.0 ?
    C14 C8 H8 . . 108.0 ?
    C9 C8 H8 . . 108.0 ?
    C8 C9 C11 . . 111.0(4) ?
    C8 C9 C10 . . 113.7(4) ?
    C11 C9 C10 . . 114.0(4) ?
    C8 C9 H9 . . 105.8 ?
    C11 C9 H9 . . 105.8 ?
    C10 C9 H9 . . 105.8 ?
    C18 C10 C1 . . 110.2(5) ?
    C18 C10 C9 . . 110.3(4) ?
    C1 C10 C9 . . 110.4(4) ?
    C18 C10 C5 . . 111.4(4) ?
    C1 C10 C5 . . 107.1(4) ?
    C9 C10 C5 . . 107.3(4) ?
    C12 C11 C9 . . 113.0(4) ?
    C12 C11 H11A . . 109.0 ?
    C9 C11 H11A . . 109.0 ?
    C12 C11 H11B . . 109.0 ?
    C9 C11 H11B . . 109.0 ?
    H11A C11 H11B . . 107.8 ?
    C13 C12 C11 . . 111.7(5) ?
    C13 C12 H12A . . 109.3 ?
    C11 C12 H12A . . 109.3 ?
    C13 C12 H12B . . 109.3 ?
    C11 C12 H12B . . 109.3 ?
    H12A C12 H12B . . 107.9 ?
    C12 C13 C17 . . 115.4(5) ?
    C12 C13 C14 . . 108.8(4) ?
    C17 C13 C14 . . 99.3(4) ?
    C12 C13 C19 . . 111.0(5) ?
    C17 C13 C19 . . 109.4(4) ?
    C14 C13 C19 . . 112.5(4) ?
    C8 C14 C15 . . 120.3(4) ?
    C8 C14 C13 . . 115.3(4) ?
    C15 C14 C13 . . 104.8(4) ?
    C8 C14 H14 . . 105.0 ?
    C15 C14 H14 . . 105.0 ?
    C13 C14 H14 . . 105.0 ?
    C14 C15 C16 . . 103.5(4) ?
    C14 C15 H15A . . 111.1 ?
    C16 C15 H15A . . 111.1 ?
    C14 C15 H15B . . 111.1 ?
    C16 C15 H15B . . 111.1 ?
    H15A C15 H15B . . 109.0 ?
    C17 C16 C15 . . 105.8(4) ?
    C17 C16 Br1 . . 111.2(4) ?
    C15 C16 Br1 . . 112.8(4) ?
    C17 C16 H16 . . 109.0 ?
    C15 C16 H16 . . 109.0 ?
    Br1 C16 H16 . . 109.0 ?
    O3 C17 C13 . . 117.8(5) ?
    O3 C17 C16 . . 113.9(4) ?
    C13 C17 C16 . . 103.5(4) ?
    O3 C17 H17 . . 107.0 ?
    C13 C17 H17 . . 107.0 ?
    C16 C17 H17 . . 107.0 ?
    C10 C18 H18A . . 109.5 ?
    C10 C18 H18B . . 109.5 ?
    H18A C18 H18B . . 109.5 ?
    C10 C18 H18C . . 109.5 ?
    H18A C18 H18C . . 109.5 ?
    H18B C18 H18C . . 109.5 ?
    C13 C19 H19A . . 109.5 ?
    C13 C19 H19B . . 109.5 ?
    H19A C19 H19B . . 109.5 ?
    C13 C19 H19C . . 109.5 ?
    H19A C19 H19C . . 109.5 ?
    H19B C19 H19C . . 109.5 ?
    O2 C20 O1 . . 122.3(6) ?
    O2 C20 C21 . . 125.0(6) ?
    O1 C20 C21 . . 112.6(7) ?
    C23 C22 C31 . . 113.9(5) ?
    C23 C22 H21A . . 108.8 ?
    C31 C22 H21A . . 108.8 ?
    C23 C22 H21B . . 108.8 ?
    C31 C22 H21B . . 108.8 ?
    H21A C22 H21B . . 107.7 ?
    C24 C23 C22 . . 109.8(5) ?
    C24 C23 H22A . . 109.7 ?
    C22 C23 H22A . . 109.7 ?
    C24 C23 H22B . . 109.7 ?
    C22 C23 H22B . . 109.7 ?
    H22A C23 H22B . . 108.2 ?
    O4 C24 C23 . . 106.8(5) ?
    O4 C24 C25 . . 109.2(5) ?
    C23 C24 C25 . . 112.5(5) ?
    O4 C24 H23 . . 109.4 ?
    C23 C24 H23 . . 109.4 ?
    C25 C24 H23 . . 109.4 ?
    C24 C25 C26 . . 110.5(5) ?
    C24 C25 H24A . . 109.5 ?
    C26 C25 H24A . . 109.5 ?
    C24 C25 H24B . . 109.5 ?
    C26 C25 H24B . . 109.5 ?
    H24A C25 H24B . . 108.1 ?
    C25 C26 C31 . . 113.1(5) ?
    C25 C26 C27 . . 112.1(5) ?
    C31 C26 C27 . . 112.0(5) ?
    C25 C26 H25 . . 106.3 ?
    C31 C26 H25 . . 106.3 ?
    C27 C26 H25 . . 106.3 ?
    C28 C27 C26 . . 109.7(5) ?
    C28 C27 H26A . . 109.7 ?
    C26 C27 H26A . . 109.7 ?
    C28 C27 H26B . . 109.7 ?
    C26 C27 H26B . . 109.7 ?
    H26A C27 H26B . . 108.2 ?
    C27 C28 C29 . . 112.9(5) ?
    C27 C28 H27A . . 109.0 ?
    C29 C28 H27A . . 109.0 ?
    C27 C28 H27B . . 109.0 ?
    C29 C28 H27B . . 109.0 ?
    H27A C28 H27B . . 107.8 ?
    C35 C29 C28 . . 112.7(5) ?
    C35 C29 C30 . . 108.1(4) ?
    C28 C29 C30 . . 110.7(4) ?
    C35 C29 H28 . . 108.4 ?
    C28 C29 H28 . . 108.4 ?
    C30 C29 H28 . . 108.4 ?
    C32 C30 C29 . . 112.8(5) ?
    C32 C30 C31 . . 114.0(5) ?
    C29 C30 C31 . . 111.7(4) ?
    C32 C30 H29 . . 105.8 ?
    C29 C30 H29 . . 105.8 ?
    C31 C30 H29 . . 105.8 ?
    C26 C31 C22 . . 107.1(4) ?
    C26 C31 C39 . . 112.1(5) ?
    C22 C31 C39 . . 109.0(5) ?
    C26 C31 C30 . . 108.0(4) ?
    C22 C31 C30 . . 110.2(4) ?
    C39 C31 C30 . . 110.5(5) ?
    C30 C32 C33 . . 112.7(5) ?
    C30 C32 H31A . . 109.0 ?
    C33 C32 H31A . . 109.0 ?
    C30 C32 H31B . . 109.0 ?
    C33 C32 H31B . . 109.0 ?
    H31A C32 H31B . . 107.8 ?
    C34 C33 C32 . . 111.0(5) ?
    C34 C33 H32A . . 109.4 ?
    C32 C33 H32A . . 109.4 ?
    C34 C33 H32B . . 109.4 ?
    C32 C33 H32B . . 109.4 ?
    H32A C33 H32B . . 108.0 ?
    C33 C34 C35 . . 108.2(4) ?
    C33 C34 C38 . . 115.1(5) ?
    C35 C34 C38 . . 100.1(5) ?
    C33 C34 C40 . . 110.3(5) ?
    C35 C34 C40 . . 113.2(5) ?
    C38 C34 C40 . . 109.6(5) ?
    C29 C35 C34 . . 115.0(5) ?
    C29 C35 C36 . . 120.6(5) ?
    C34 C35 C36 . . 104.1(4) ?
    C29 C35 H34 . . 105.3 ?
    C34 C35 H34 . . 105.3 ?
    C36 C35 H34 . . 105.3 ?
    C37 C36 C35 . . 103.7(5) ?
    C37 C36 H35A . . 111.0 ?
    C35 C36 H35A . . 111.0 ?
    C37 C36 H35B . . 111.0 ?
    C35 C36 H35B . . 111.0 ?
    H35A C36 H35B . . 109.0 ?
    C38 C37 C36 . . 106.9(5) ?
    C38 C37 Br2 . . 112.1(4) ?
    C36 C37 Br2 . . 112.5(4) ?
    C38 C37 H37 . . 108.4 ?
    C36 C37 H37 . . 108.4 ?
    Br2 C37 H37 . . 108.4 ?
    O6 C38 C37 . . 110.4(5) ?
    O6 C38 C34 . . 116.7(5) ?
    C37 C38 C34 . . 102.7(5) ?
    O6 C38 H38D . . 108.9 ?
    C37 C38 H38D . . 108.9 ?
    C34 C38 H38D . . 108.9 ?
    C31 C39 H38A . . 109.5 ?
    C31 C39 H38B . . 109.5 ?
    H38A C39 H38B . . 109.5 ?
    C31 C39 H38C . . 109.5 ?
    H38A C39 H38C . . 109.5 ?
    H38B C39 H38C . . 109.5 ?
    O5 C41 O4 . . 122.6(6) ?
    O5 C41 C42 . . 124.8(6) ?
    O4 C41 C42 . . 112.6(7) ?
    C41 C42 H41A . . 109.5 ?
    C41 C42 H41B . . 109.5 ?
    H41A C42 H41B . . 109.5 ?
    C41 C42 H41C . . 109.5 ?
    H41A C42 H41C . . 109.5 ?
    H41B C42 H41C . . 109.5 ?
    C20 C21 H42A . . 109.5 ?
    C20 C21 H42B . . 109.5 ?
    H42A C21 H42B . . 109.5 ?
    C20 C21 H42C . . 109.5 ?
    H42A C21 H42C . . 109.5 ?
    H42B C21 H42C . . 109.5 ?
    C20 O1 C3 . . 118.0(5) ?
    C17 O3 H3A . . 109.5 ?
    C41 O4 C24 . . 118.3(5) ?
    C38 O6 H6 . . 109.5 ?
    C34 C40 H43A . . 109.5 ?
    C34 C40 H43B . . 109.5 ?
    H43A C40 H43B . . 109.5 ?
    C34 C40 H43C . . 109.5 ?
    H43A C40 H43C . . 109.5 ?
    H43B C40 H43C . . 109.5 ?
loop_
    _geom_torsion_atom_site_label_1
    _geom_torsion_atom_site_label_2
    _geom_torsion_atom_site_label_3
    _geom_torsion_atom_site_label_4
    _geom_torsion_site_symmetry_1
    _geom_torsion_site_symmetry_2
    _geom_torsion_site_symmetry_3
    _geom_torsion_site_symmetry_4
    _geom_torsion
    _geom_torsion_publ_flag
    C10 C1 C2 C3 . . . . -56.7(7) ?
    C1 C2 C3 O1 . . . . 177.1(4) ?
    C1 C2 C3 C4 . . . . 54.6(7) ?
    O1 C3 C4 C5 . . . . -174.8(4) ?
    C2 C3 C4 C5 . . . . -54.5(6) ?
    C3 C4 C5 C6 . . . . -174.3(4) ?
    C3 C4 C5 C10 . . . . 55.6(6) ?
    C4 C5 C6 C7 . . . . 172.7(5) ?
    C10 C5 C6 C7 . . . . -57.2(6) ?
    C5 C6 C7 C8 . . . . 52.8(6) ?
    C6 C7 C8 C14 . . . . -172.6(4) ?
    C6 C7 C8 C9 . . . . -50.2(6) ?
    C7 C8 C9 C11 . . . . -177.6(4) ?
    C14 C8 C9 C11 . . . . -53.1(5) ?
    C7 C8 C9 C10 . . . . 52.3(5) ?
    C14 C8 C9 C10 . . . . 176.7(4) ?
    C2 C1 C10 C18 . . . . -66.3(6) ?
    C2 C1 C10 C9 . . . . 171.7(5) ?
    C2 C1 C10 C5 . . . . 55.1(6) ?
    C8 C9 C10 C18 . . . . 67.6(5) ?
    C11 C9 C10 C18 . . . . -61.0(6) ?
    C8 C9 C10 C1 . . . . -170.4(4) ?
    C11 C9 C10 C1 . . . . 61.0(5) ?
    C8 C9 C10 C5 . . . . -53.9(5) ?
    C11 C9 C10 C5 . . . . 177.5(4) ?
    C6 C5 C10 C18 . . . . -63.9(6) ?
    C4 C5 C10 C18 . . . . 65.8(6) ?
    C6 C5 C10 C1 . . . . 175.4(5) ?
    C4 C5 C10 C1 . . . . -54.9(5) ?
    C6 C5 C10 C9 . . . . 56.8(5) ?
    C4 C5 C10 C9 . . . . -173.5(4) ?
    C8 C9 C11 C12 . . . . 53.4(6) ?
    C10 C9 C11 C12 . . . . -176.7(4) ?
    C9 C11 C12 C13 . . . . -54.2(6) ?
    C11 C12 C13 C17 . . . . 164.2(5) ?
    C11 C12 C13 C14 . . . . 53.7(6) ?
    C11 C12 C13 C19 . . . . -70.6(5) ?
    C7 C8 C14 C15 . . . . -51.1(6) ?
    C9 C8 C14 C15 . . . . -175.4(4) ?
    C7 C8 C14 C13 . . . . -178.1(4) ?
    C9 C8 C14 C13 . . . . 57.6(5) ?
    C12 C13 C14 C8 . . . . -58.1(6) ?
    C17 C13 C14 C8 . . . . -179.1(4) ?
    C19 C13 C14 C8 . . . . 65.3(6) ?
    C12 C13 C14 C15 . . . . 167.4(5) ?
    C17 C13 C14 C15 . . . . 46.4(5) ?
    C19 C13 C14 C15 . . . . -69.2(5) ?
    C8 C14 C15 C16 . . . . -161.2(4) ?
    C13 C14 C15 C16 . . . . -29.5(5) ?
    C14 C15 C16 C17 . . . . 1.1(6) ?
    C14 C15 C16 Br1 . . . . -120.7(4) ?
    C12 C13 C17 O3 . . . . 72.5(6) ?
    C14 C13 C17 O3 . . . . -171.5(5) ?
    C19 C13 C17 O3 . . . . -53.6(6) ?
    C12 C13 C17 C16 . . . . -160.8(4) ?
    C14 C13 C17 C16 . . . . -44.8(5) ?
    C19 C13 C17 C16 . . . . 73.1(5) ?
    C15 C16 C17 O3 . . . . 156.7(5) ?
    Br1 C16 C17 O3 . . . . -80.4(5) ?
    C15 C16 C17 C13 . . . . 27.6(5) ?
    Br1 C16 C17 C13 . . . . 150.5(3) ?
    C31 C22 C23 C24 . . . . -56.6(7) ?
    C22 C23 C24 O4 . . . . 175.1(4) ?
    C22 C23 C24 C25 . . . . 55.2(7) ?
    O4 C24 C25 C26 . . . . -174.0(5) ?
    C23 C24 C25 C26 . . . . -55.6(7) ?
    C24 C25 C26 C31 . . . . 56.1(6) ?
    C24 C25 C26 C27 . . . . -176.0(5) ?
    C25 C26 C27 C28 . . . . 173.2(5) ?
    C31 C26 C27 C28 . . . . -58.4(6) ?
    C26 C27 C28 C29 . . . . 55.4(6) ?
    C27 C28 C29 C35 . . . . -175.7(4) ?
    C27 C28 C29 C30 . . . . -54.5(6) ?
    C35 C29 C30 C32 . . . . -51.0(6) ?
    C28 C29 C30 C32 . . . . -174.9(5) ?
    C35 C29 C30 C31 . . . . 179.0(4) ?
    C28 C29 C30 C31 . . . . 55.1(6) ?
    C25 C26 C31 C22 . . . . -54.9(6) ?
    C27 C26 C31 C22 . . . . 177.2(5) ?
    C25 C26 C31 C39 . . . . 64.6(6) ?
    C27 C26 C31 C39 . . . . -63.3(6) ?
    C25 C26 C31 C30 . . . . -173.5(4) ?
    C27 C26 C31 C30 . . . . 58.6(6) ?
    C23 C22 C31 C26 . . . . 55.4(6) ?
    C23 C22 C31 C39 . . . . -66.0(6) ?
    C23 C22 C31 C30 . . . . 172.6(5) ?
    C32 C30 C31 C26 . . . . 173.7(5) ?
    C29 C30 C31 C26 . . . . -56.9(5) ?
    C32 C30 C31 C22 . . . . 57.1(6) ?
    C29 C30 C31 C22 . . . . -173.5(4) ?
    C32 C30 C31 C39 . . . . -63.4(6) ?
    C29 C30 C31 C39 . . . . 66.0(6) ?
    C29 C30 C32 C33 . . . . 52.4(6) ?
    C31 C30 C32 C33 . . . . -178.7(4) ?
    C30 C32 C33 C34 . . . . -54.9(6) ?
    C32 C33 C34 C35 . . . . 56.3(6) ?
    C32 C33 C34 C38 . . . . 167.3(5) ?
    C32 C33 C34 C40 . . . . -68.0(6) ?
    C28 C29 C35 C34 . . . . 179.1(4) ?
    C30 C29 C35 C34 . . . . 56.4(5) ?
    C28 C29 C35 C36 . . . . -55.0(6) ?
    C30 C29 C35 C36 . . . . -177.7(5) ?
    C33 C34 C35 C29 . . . . -59.9(6) ?
    C38 C34 C35 C29 . . . . 179.3(4) ?
    C40 C34 C35 C29 . . . . 62.7(6) ?
    C33 C34 C35 C36 . . . . 166.1(5) ?
    C38 C34 C35 C36 . . . . 45.3(5) ?
    C40 C34 C35 C36 . . . . -71.3(6) ?
    C29 C35 C36 C37 . . . . -158.6(5) ?
    C34 C35 C36 C37 . . . . -27.8(6) ?
    C35 C36 C37 C38 . . . . -0.5(6) ?
    C35 C36 C37 Br2 . . . . -124.0(4) ?
    C36 C37 C38 O6 . . . . 153.6(5) ?
    Br2 C37 C38 O6 . . . . -82.7(5) ?
    C36 C37 C38 C34 . . . . 28.5(6) ?
    Br2 C37 C38 C34 . . . . 152.2(4) ?
    C33 C34 C38 O6 . . . . 78.4(6) ?
    C35 C34 C38 O6 . . . . -165.9(4) ?
    C40 C34 C38 O6 . . . . -46.6(7) ?
    C33 C34 C38 C37 . . . . -160.7(5) ?
    C35 C34 C38 C37 . . . . -45.0(5) ?
    C40 C34 C38 C37 . . . . 74.3(6) ?
    O2 C20 O1 C3 . . . . -3.7(9) ?
    C21 C20 O1 C3 . . . . 174.9(5) ?
    C2 C3 O1 C20 . . . . 157.4(5) ?
    C4 C3 O1 C20 . . . . -79.5(6) ?
    O5 C41 O4 C24 . . . . 2.3(10) ?
    C42 C41 O4 C24 . . . . -176.1(5) ?
    C23 C24 O4 C41 . . . . 146.1(6) ?
    C25 C24 O4 C41 . . . . -91.9(6) ?
loop_
    _geom_hbond_atom_site_label_D
    _geom_hbond_atom_site_label_H
    _geom_hbond_atom_site_label_A
    _geom_hbond_site_symmetry_A
    _geom_hbond_distance_DH
    _geom_hbond_distance_HA
    _geom_hbond_distance_DA
    _geom_hbond_angle_DHA
    O3 H3A O6 1_554 0.82 2.12 2.936(6) 179
    O6 H6 O5 2_757 0.82 1.97 2.757(6) 160
    C16 H16 O6 1_554 0.98 2.56 3.347(7) 137
    C23 H22A Br1 2_656 0.97 2.92 3.868(6) 166
    C37 H37 Br1 1_556 0.98 2.87 3.788(6) 156
data_global
_journal_date_recd_electronic     2010-01-28
_journal_date_accepted     2010-02-27
_journal_name_full     'Acta Crystallographica, Section E'
_journal_year     2010
_journal_volume     66
_journal_issue      4
_journal_page_first     o750
_journal_page_last     o750
_journal_paper_category     QO
_journal_coeditor_code     HB5324
_publ_contact_author_name     'Kun Wei'
_publ_contact_author_address
;
School of Chemical Science and Technology
Key Laboratory of Medicinal Chemistry for Natural Resources
(Ministry of Education), Yunnan University, Kunming 650091,
People's Republic of China
;
_publ_contact_author_email     spuwk@yahoo.com.cn
_publ_contact_author_fax     '86-0871-8309496'
_publ_contact_author_phone     '86-0871-8309496'
_publ_section_title
;
16\a-Bromo-17\b-hydroxy-5\a-androstan-3\b-yl acetate
;
loop_
    _publ_author_name
    _publ_author_address
    'Rui Shi'
;
Key Laboratory of Forest Resources Conservation and Use in the Southwest
Mountains of China (Ministry of Education), Southwest Forestry University,
Kunming 650224, People's Republic of China
;
    'Chun-Sheng Zhang'
;
School of Chemical Science and Technology
Key Laboratory of Medicinal Chemistry for Natural Resources
(Ministry of Education), Yunnan University, Kunming 650091,
People's Republic of China
;
    'Kun Wei'
;
School of Chemical Science and Technology
Key Laboratory of Medicinal Chemistry for Natural Resources
(Ministry of Education), Yunnan University, Kunming 650091,
People's Republic of China
;
_publ_section_synopsis     .
