# Supplementary material for: 16α-Bromo-17β-hydr­oxy-5α-androstan-3β-yl acetate
Source: Acta Crystallogr Sect E Struct Rep Online. 2010 Mar 6;66(Pt 4):o750. doi: 10.1107/S1600536810007555 (PMC2983941; doi:10.1107/S1600536810007555)
Supplement: Supplementary file 2 [file e-66-0o750-Isup2.hkl]

# 
# h,k,l, Fc-squared, Fo-squared, sigma(Fo-squared) and status flag 
# 
data_I
_shelx_title ' 090303C_0m in P2(1)' 
_shelx_refln_list_code          4 
_shelx_F_calc_maximum      243.78 
_exptl_crystal_F_000       872.00 
_reflns_d_resolution_high  0.7472 
 
loop_ 
 _symmetry_equiv_pos_as_xyz 
 'x, y, z' 
 '-x, y+1/2, -z' 
 
_cell_length_a    11.1010 
_cell_length_b     7.6637 
_cell_length_c    24.3829 
_cell_angle_alpha  90.000 
_cell_angle_beta   93.036 
_cell_angle_gamma  90.000 
 
_shelx_F_squared_multiplier     1.000 
 
loop_ 
 _refln_index_h 
 _refln_index_k 
 _refln_index_l 
 _refln_F_squared_calc 
 _refln_F_squared_meas 
 _refln_F_squared_sigma 
 _refln_observed_status 
   1  -9   0        0.35      -33.24     37.56 o 
   2  -9   0        7.16      -24.22     24.22 o 
   3  -9   0       26.33       37.89     52.47 o 
   4  -9   0        0.61       18.66     27.78 o 
   5  -9   0        4.78      -22.83     28.84 o 
   6  -9   0       11.20        1.05     40.38 o 
   0  -8   0       15.54       21.63     31.92 o 
   1  -8   0        0.42       38.42     23.84 o 
   2  -8   0        9.11       28.48     24.78 o 
   3  -8   0       38.17       31.67     25.11 o 
   4  -8   0        0.22      -10.54     23.47 o 
   5  -8   0        5.37        1.81     25.33 o 
   6  -8   0       10.77       28.67     25.87 o 
   7  -8   0        0.20        2.37     32.94 o 
   8  -8   0       24.72       72.87     36.87 o 
   9  -8   0        2.98       -7.25     44.92 o 
   1  -7   0       97.79      102.75     25.42 o 
   2  -7   0      148.13      168.48     74.32 o 
   3  -7   0      155.89      191.00     31.43 o 
   4  -7   0      219.56      182.43     30.48 o 
   5  -7   0       44.06       79.85     24.64 o 
   6  -7   0       24.85      -19.05     19.05 o 
   7  -7   0        8.77       -5.03     31.34 o 
   8  -7   0       12.59       29.20     28.47 o 
   9  -7   0        1.54       25.47     36.95 o 
  10  -7   0       38.44       41.07     40.66 o 
   0  -6   0      981.31      933.89     86.96 o 
   1  -6   0      137.26      138.24     24.26 o 
   2  -6   0      767.31      763.56     54.82 o 
   3  -6   0      177.75      199.04     28.01 o 
   4  -6   0       55.48       51.46     19.57 o 
   5  -6   0       49.00       48.03     19.67 o 
   6  -6   0       75.04      101.32     61.35 o 
   7  -6   0        7.55       24.01     22.82 o 
   8  -6   0        6.78       -5.64     22.44 o 
   9  -6   0        7.53       33.56     29.07 o 
  10  -6   0        1.88       -2.86     29.07 o 
  11  -6   0        2.73        0.39     59.16 o 
  12  -6   0        1.64      -40.77     40.77 o 
   1  -5   0       26.11       29.34     15.71 o 
   2  -5   0       20.59       27.05     15.82 o 
   3  -5   0      441.85      408.72     35.74 o 
   4  -5   0       24.83       20.44     14.50 o 
   5  -5   0      104.25       78.67     20.36 o 
   6  -5   0      527.01      550.42     46.26 o 
   7  -5   0      234.58      259.26     34.81 o 
   8  -5   0      105.57      149.06     29.38 o 
   9  -5   0       41.27       75.01     29.32 o 
  10  -5   0       10.01       11.86     28.68 o 
  11  -5   0        7.01       46.50     32.14 o 
  12  -5   0        2.14        4.44     30.05 o 
   0  -4   0     1432.08     1351.21    109.14 o 
   1  -4   0      451.90      437.73     28.55 o 
   2  -4   0      646.84      684.74     33.90 o 
   3  -4   0     2843.23     2974.45    134.20 o 
   4  -4   0      263.95      216.49     23.29 o 
   5  -4   0      964.10      982.23     60.40 o 
   6  -4   0       78.06       83.15     45.47 o 
   7  -4   0      261.21      248.06     30.77 o 
   8  -4   0        0.86       -2.26     18.45 o 
   9  -4   0       73.05       83.29     26.38 o 
  10  -4   0       88.80       99.67     30.14 o 
  11  -4   0        9.13      -24.67     24.67 o 
  12  -4   0       11.64      -21.26     52.28 o 
  13  -4   0       13.07      -25.85     60.57 o 
   1  -3   0     5000.45     4899.59    250.99 o 
   2  -3   0     3093.47     3180.09    137.05 o 
   3  -3   0      328.88      353.36     19.67 o 
   4  -3   0     3891.84     3947.63    158.10 o 
   5  -3   0     2404.86     2384.23    105.92 o 
   6  -3   0      176.38      167.78     18.03 o 
   7  -3   0     1954.17     2014.05    108.25 o 
   8  -3   0      465.57      436.63     40.76 o 
   9  -3   0       13.80        6.46     28.52 o 
  10  -3   0      120.26      115.40     40.16 o 
  11  -3   0       20.02       12.78     26.88 o 
  12  -3   0       11.25       21.58     29.32 o 
  13  -3   0       24.67      -22.86     29.91 o 
  14  -3   0        4.46       18.92     41.27 o 
   0  -2   0      677.09      698.95     60.74 o 
   1  -2   0      782.78      783.07     39.23 o 
   2  -2   0     4587.26     4495.99    181.65 o 
   3  -2   0     1229.00     1227.44     60.74 o 
   4  -2   0      588.20      601.54     28.70 o 
   5  -2   0        9.42       -1.15     10.34 o 
   6  -2   0       89.45      112.06     15.82 o 
   7  -2   0      232.75      259.15     30.96 o 
   8  -2   0      312.80      250.06     28.56 o 
   9  -2   0       58.33       36.68     16.55 o 
  10  -2   0      148.09      198.24     33.77 o 
  11  -2   0       31.94       31.53     24.56 o 
  12  -2   0       17.32       64.85     29.27 o 
  13  -2   0       10.79      -11.04     40.85 o 
  14  -2   0        5.41       27.41     54.07 o 
   1  -1   0     8423.73     8438.05    438.39 o 
   2  -1   0     9472.88     9643.63    414.35 o 
   3  -1   0     3813.73     3958.78    203.56 o 
   4  -1   0      887.63      893.99     48.41 o 
   5  -1   0      231.70      203.41     23.07 o 
   6  -1   0      379.08      390.17     34.05 o 
   7  -1   0      378.83      409.55     34.07 o 
   8  -1   0      757.73      750.79     54.36 o 
   9  -1   0        3.64      -19.02     19.02 o 
  10  -1   0      211.92      219.62     32.71 o 
  11  -1   0       49.06       18.26     24.37 o 
  12  -1   0       28.92      -31.42     34.13 o 
  13  -1   0        1.69       40.05     48.90 o 
  14  -1   0        1.66        2.99     49.29 o 
   1   0   0      261.31      275.63     17.62 o 
   2   0   0    17940.47    17721.72    909.02 o 
   3   0   0    26132.14    25025.20   1284.66 o 
   4   0   0     1109.18     1077.12     63.47 o 
   5   0   0     2383.29     2332.02    128.43 o 
   6   0   0     1307.65     1239.55     75.16 o 
   7   0   0       11.84        4.12     23.93 o 
   8   0   0      763.25      809.39     58.81 o 
   9   0   0       59.03       26.32     21.35 o 
  10   0   0        0.63      -18.28     18.28 o 
  11   0   0       21.78       43.24     25.68 o 
  12   0   0       19.40       47.14     28.92 o 
  13   0   0       16.62      -13.28     26.59 o 
  14   0   0        2.90      -39.22     39.22 o 
   1   1   0    10289.20     9337.96    416.58 o 
   2   1   0    10755.63    10496.77    466.68 o 
   3   1   0     3952.83     3821.07    172.74 o 
   4   1   0      732.06      729.81     51.23 o 
   5   1   0      274.69      291.30     25.20 o 
   6   1   0      401.58      448.01     35.74 o 
   7   1   0      243.88      281.68     32.35 o 
   8   1   0      779.60      702.07     55.15 o 
   9   1   0       13.28       30.74     32.00 o 
  10   1   0      211.10      215.77     33.87 o 
  11   1   0       58.84       70.17     33.05 o 
  12   1   0       22.93       13.05     29.49 o 
  13   1   0        2.35      -26.89     28.41 o 
  14   1   0        3.65       37.18     39.53 o 
   0   2   0      828.30      844.86     50.81 o 
   1   2   0      659.33      620.83     38.33 o 
   2   2   0     4327.68     4175.79    205.94 o 
   3   2   0     1492.63     1392.56     66.94 o 
   4   2   0      409.80      394.98     38.91 o 
   5   2   0       10.04       13.94     14.72 o 
   6   2   0      173.65      181.61     39.11 o 
   7   2   0      120.81       62.73     39.39 o 
   8   2   0      294.26      362.12     56.37 o 
   9   2   0       24.07       52.58     24.64 o 
  10   2   0      108.99      129.67     45.86 o 
  11   2   0       32.87      -20.97     33.74 o 
  12   2   0       21.34      -37.28     37.28 o 
  13   2   0       10.26       55.60     45.91 o 
  14   2   0        5.77       94.93     52.94 o 
   1   3   0     5243.57     5127.59    240.13 o 
   2   3   0     3367.59     3271.55    157.27 o 
   3   3   0      273.97      236.39     23.66 o 
   4   3   0     3381.50     3381.06    179.35 o 
   5   3   0     2463.09     2420.78    148.55 o 
   6   3   0      132.38      113.02     36.62 o 
   7   3   0     1947.91     1664.59    171.27 o 
   8   3   0      430.81      431.48     68.10 o 
   9   3   0       17.79      -27.16     27.16 o 
  10   3   0      119.08      207.39     56.09 o 
  11   3   0       20.06       39.88     43.48 o 
  12   3   0       10.47       -7.74     42.15 o 
  13   3   0       20.55       95.98     59.19 o 
   0   4   0     1555.91     1443.76    141.28 o 
   1   4   0      306.55      271.62     25.73 o 
   2   4   0      614.29      574.65     41.39 o 
   3   4   0     3081.90     3292.35    156.13 o 
   4   4   0      192.59      173.51     23.44 o 
   5   4   0      810.28      938.24     75.29 o 
   6   4   0       52.25       81.04     38.45 o 
   7   4   0      302.22      302.15     59.80 o 
   8   4   0       11.04       -3.54     37.73 o 
   9   4   0       99.29      101.45     48.90 o 
  10   4   0      104.13      121.09     55.93 o 
  11   4   0       13.82       13.61     44.03 o 
  12   4   0       15.54       14.44     45.64 o 
   1   5   0       39.79       54.57     16.22 o 
   2   5   0        7.15       37.15     16.64 o 
   3   5   0      447.74      473.12     38.64 o 
   4   5   0       18.08      -15.51     15.51 o 
   5   5   0      154.31      135.45     33.26 o 
   6   5   0      545.99      578.30     76.12 o 
   7   5   0      232.40      322.01     61.29 o 
   8   5   0       96.20      106.71     52.22 o 
   9   5   0       27.92      -33.25     43.65 o 
  10   5   0        9.05       13.61     48.24 o 
  11   5   0        2.42        0.17     54.21 o 
  12   5   0        0.98       19.69     57.03 o 
   0   6   0      921.52      938.04    125.63 o 
   1   6   0      125.78      110.79     41.66 o 
   2   6   0      795.82      801.67     55.76 o 
   3   6   0      173.42      191.75     29.15 o 
   4   6   0       56.13       32.64     28.42 o 
   5   6   0       57.88       58.47     39.94 o 
   6   6   0       59.35      114.23     46.85 o 
   7   6   0        3.05      -21.41     44.03 o 
   8   6   0        4.40       44.64     48.24 o 
   9   6   0        4.28       65.05     58.25 o 
  10   6   0        1.28      -16.10     55.32 o 
  11   6   0        4.23      -47.57     47.57 o 
   1   7   0      143.71      134.09     62.45 o 
   3   7   0      167.93      138.96     40.99 o 
   4   7   0      256.86      161.75     45.58 o 
   5   7   0       41.43        8.85     35.29 o 
   6   7   0       27.89       18.92     45.42 o 
   7   7   0        9.11       -0.66     49.68 o 
   8   7   0       12.14       84.91     59.97 o 
   9   7   0        2.87       86.96     66.66 o 
  10   7   0       36.43       67.43     64.50 o 
   6   8   0       10.25       64.50     49.90 o 
   7   8   0        0.06       14.38     52.33 o 
   8   8   0       24.22       47.13     63.01 o 
   9   8   0        3.82       42.93     60.91 o 
  -6  -9   1        5.79       -4.37     42.82 o 
  -5  -9   1        5.02        5.86     29.80 o 
  -4  -9   1        7.86      -11.22     28.82 o 
  -3  -9   1        4.45       15.68     33.41 o 
  -2  -9   1       14.48      -13.30     32.80 o 
  -1  -9   1       11.51       14.44     27.00 o 
   0  -9   1       18.41       -7.68     54.57 o 
   1  -9   1        0.79        6.13     24.62 o 
   2  -9   1       11.24       10.75     25.91 o 
   3  -9   1        0.34       29.97     29.13 o 
   4  -9   1       19.42       50.99     32.19 o 
   5  -9   1        5.01       38.44     40.88 o 
   6  -9   1        1.95       36.51     43.48 o 
  -9  -8   1        9.81      -32.64     33.80 o 
  -8  -8   1       15.60      -18.98     42.48 o 
  -7  -8   1       18.57       13.26     28.49 o 
  -6  -8   1        4.36       17.15     27.51 o 
  -5  -8   1       42.31       23.25     55.87 o 
  -4  -8   1        1.04      -21.79     22.08 o 
  -3  -8   1        3.63       17.38     24.31 o 
  -2  -8   1        5.75      -16.81     22.75 o 
  -1  -8   1        4.00       49.46     24.77 o 
   0  -8   1        5.44       11.83     23.65 o 
   1  -8   1       28.35       72.57     26.57 o 
   2  -8   1       23.95       59.22     26.38 o 
   3  -8   1       19.70        8.93     28.16 o 
   4  -8   1       48.90       19.53     69.95 o 
   5  -8   1        0.66       45.35     25.00 o 
   6  -8   1        2.14       11.16     25.55 o 
   7  -8   1       11.01       12.97     29.51 o 
   8  -8   1        3.82       -8.60     32.50 o 
 -10  -7   1       19.73      -23.03     31.67 o 
  -9  -7   1        7.70      -21.90     29.23 o 
  -8  -7   1       15.84       21.50     28.98 o 
  -7  -7   1       15.15       -1.25     25.37 o 
  -6  -7   1       57.55       51.05     26.25 o 
  -5  -7   1        8.04       -5.54     21.00 o 
  -4  -7   1      113.61      140.03     27.21 o 
  -3  -7   1       81.12       31.26     22.63 o 
  -2  -7   1       54.94        5.15     20.41 o 
  -1  -7   1        8.39      -17.20     17.20 o 
   0  -7   1       93.47       62.72     23.86 o 
   1  -7   1      239.28      163.05     29.32 o 
   2  -7   1       64.01       32.68     48.96 o 
   3  -7   1       16.79       15.74     20.77 o 
   4  -7   1        5.25      -18.50     18.50 o 
   5  -7   1       23.22       42.92     51.47 o 
   6  -7   1       14.93        9.47     21.86 o 
   7  -7   1        0.73       18.24     24.09 o 
   8  -7   1        4.86        0.17     28.54 o 
   9  -7   1       39.77       20.34     30.74 o 
  10  -7   1        2.44      -38.45     38.45 o 
 -12  -6   1        7.40      -37.56     37.56 o 
 -11  -6   1       10.12      -29.34     29.34 o 
 -10  -6   1       12.68       48.12     52.33 o 
  -9  -6   1        1.97       23.18     28.32 o 
  -8  -6   1       35.93       61.49     26.27 o 
  -7  -6   1       23.84       33.05     24.16 o 
  -6  -6   1        8.21        2.35     19.04 o 
  -5  -6   1      113.41      129.05     42.29 o 
  -4  -6   1       32.31       27.71     18.63 o 
  -3  -6   1       21.51       20.89     17.46 o 
  -2  -6   1      386.83      421.18    120.59 o 
  -1  -6   1      378.82      359.83     34.54 o 
   0  -6   1      381.89      395.74     35.94 o 
   1  -6   1      433.07      485.67     40.25 o 
   2  -6   1      225.26      228.08     43.26 o 
   3  -6   1      728.49      750.32     63.37 o 
   4  -6   1      146.97      185.31     28.89 o 
   5  -6   1      266.28      243.50     31.94 o 
   6  -6   1       55.74       27.24     49.62 o 
   7  -6   1       72.66      117.68     28.49 o 
   8  -6   1       27.46       69.56     27.85 o 
   9  -6   1       48.63       18.40     28.64 o 
  10  -6   1        3.69        6.26     33.22 o 
  11  -6   1       30.16        6.94     36.46 o 
 -12  -5   1        2.09        9.29     31.38 o 
 -11  -5   1       20.82       52.23     32.04 o 
 -10  -5   1        5.33      -17.27     25.43 o 
  -9  -5   1      119.91      102.03     30.62 o 
  -8  -5   1       22.47       59.84     25.50 o 
  -7  -5   1       10.63      -10.77     18.81 o 
  -6  -5   1      272.18      312.24     42.18 o 
  -5  -5   1       11.13       14.20     17.93 o 
  -4  -5   1        9.62      -11.88     30.04 o 
  -3  -5   1      482.72      540.11     74.40 o 
  -2  -5   1      193.03      187.96     24.00 o 
  -1  -5   1      315.08      286.02     29.60 o 
   0  -5   1     1071.99     1099.89     68.94 o 
   1  -5   1      593.89      661.88     44.12 o 
   2  -5   1      140.99      125.17     32.06 o 
   3  -5   1     1599.04     1606.51     92.25 o 
   4  -5   1      116.61       99.48     22.49 o 
   5  -5   1      275.81      304.71     53.19 o 
   6  -5   1      665.04      690.85     77.28 o 
   7  -5   1      107.31       47.67     23.82 o 
   8  -5   1       59.33       83.09     25.61 o 
   9  -5   1       81.36       83.33     29.63 o 
  10  -5   1       11.78      -21.33     26.08 o 
  11  -5   1       25.76       12.04     28.79 o 
  12  -5   1       19.31      -33.13     33.13 o 
 -13  -4   1        1.87       32.81     33.75 o 
 -12  -4   1        0.30        3.43     30.31 o 
 -11  -4   1       31.76       41.69     29.65 o 
 -10  -4   1       22.27        9.00     23.68 o 
  -9  -4   1       98.58      129.54     28.04 o 
  -8  -4   1      257.44      366.74     38.17 o 
  -7  -4   1       62.74       56.33     24.23 o 
  -6  -4   1       54.59       23.15     38.94 o 
  -5  -4   1      588.41      574.29     41.82 o 
  -4  -4   1      243.98      258.06     20.28 o 
  -3  -4   1      173.33      208.67     15.66 o 
  -2  -4   1      114.82      125.00     17.22 o 
  -1  -4   1       95.92      111.38     16.35 o 
   0  -4   1      494.21      502.48     34.64 o 
   1  -4   1      569.70      534.24     35.79 o 
   2  -4   1      397.29      399.28     22.98 o 
   3  -4   1      246.21      234.82     23.69 o 
   4  -4   1      867.55      818.34     53.90 o 
   5  -4   1      217.13      212.32     25.92 o 
   6  -4   1      142.03      151.83     25.11 o 
   7  -4   1      150.03      136.46     25.42 o 
   8  -4   1       19.39       52.43     22.08 o 
   9  -4   1       90.59       92.12     26.30 o 
  10  -4   1       22.04       16.17     24.04 o 
  11  -4   1        2.78       -6.83     27.39 o 
  12  -4   1        1.55       21.29     31.53 o 
  13  -4   1        0.73       44.35     35.97 o 
 -14  -3   1       11.78      -21.85     40.77 o 
 -13  -3   1       46.53       54.71     37.45 o 
 -12  -3   1       53.89       26.79     28.24 o 
 -11  -3   1        3.58        1.99     36.95 o 
 -10  -3   1      114.45       88.93     28.41 o 
  -9  -3   1      472.47      484.76     44.02 o 
  -8  -3   1       21.58       23.42     19.44 o 
  -7  -3   1      863.83      806.60     45.21 o 
  -6  -3   1     1449.96     1519.53     69.56 o 
  -5  -3   1     1024.89     1018.28     49.60 o 
  -4  -3   1     1499.01     1524.44     75.29 o 
  -3  -3   1     3836.63     3930.11    157.44 o 
  -2  -3   1      264.10      277.89     18.97 o 
  -1  -3   1      908.42      889.51     52.39 o 
   0  -3   1     1484.06     1464.55     78.29 o 
   1  -3   1       10.26        2.32     19.20 o 
   2  -3   1     1926.45     1830.33     79.19 o 
   3  -3   1      663.98      641.70     33.00 o 
   4  -3   1      704.25      691.40     50.14 o 
   5  -3   1      898.22      878.66     48.09 o 
   6  -3   1      661.68      650.81     37.14 o 
   7  -3   1      470.60      554.56     71.14 o 
   8  -3   1      477.46      516.79     46.04 o 
   9  -3   1       90.99      160.92     29.94 o 
  10  -3   1       89.40       52.23     26.46 o 
  11  -3   1       85.38       78.36     30.70 o 
  12  -3   1       22.34       26.97     29.19 o 
  13  -3   1        4.14       -5.05     31.38 o 
  14  -3   1        2.30       80.16     51.89 o 
 -14  -2   1        1.85      -20.48     32.32 o 
 -13  -2   1        0.83       58.88     31.93 o 
 -12  -2   1        3.26        2.00     33.03 o 
 -11  -2   1       20.91       23.47     22.01 o 
 -10  -2   1      189.74      133.38     58.89 o 
  -9  -2   1        7.97       -6.00     18.87 o 
  -8  -2   1       54.92       72.40     17.49 o 
  -7  -2   1     1386.17     1309.08     65.35 o 
  -6  -2   1       75.76      100.68     16.95 o 
  -5  -2   1     1887.75     1906.11     85.77 o 
  -4  -2   1      504.88      502.37     27.21 o 
  -3  -2   1     2065.43     1971.45     86.68 o 
  -2  -2   1     8185.32     8194.44    334.48 o 
  -1  -2   1     6068.58     6018.55    251.50 o 
   0  -2   1     3807.71     3642.32    179.82 o 
   1  -2   1     7442.08     7227.53    354.82 o 
   2  -2   1     5294.89     5145.13    220.46 o 
   3  -2   1      428.60      433.94     23.13 o 
   4  -2   1     4077.16     4030.23    165.49 o 
   5  -2   1     1355.65     1360.03     66.77 o 
   6  -2   1     1555.65     1545.69     90.50 o 
   7  -2   1      608.28      624.10     38.49 o 
   8  -2   1      456.89      415.87     33.96 o 
   9  -2   1       11.46       11.98     18.44 o 
  10  -2   1      472.40      515.03     45.74 o 
  11  -2   1        1.38        5.79     22.60 o 
  12  -2   1        9.14      -10.36     25.61 o 
  13  -2   1       51.54       17.77     74.18 o 
  14  -2   1        8.05       28.30     54.68 o 
 -14  -1   1        6.28       91.28     56.20 o 
 -13  -1   1       19.43       -7.03     45.36 o 
 -12  -1   1       56.40       89.64     29.82 o 
 -11  -1   1       18.98       41.41     24.43 o 
 -10  -1   1       34.61       29.57     24.06 o 
  -9  -1   1      178.80      200.43     55.71 o 
  -8  -1   1      185.83      180.63     47.02 o 
  -7  -1   1      274.48      264.31     28.25 o 
  -6  -1   1      539.96      561.36     37.94 o 
  -5  -1   1     1094.66     1058.27     64.82 o 
  -4  -1   1     1144.84     1180.77     73.76 o 
  -3  -1   1     9113.49     9366.65    471.93 o 
  -2  -1   1     2005.78     2050.54     91.29 o 
  -1  -1   1      739.14      714.38     32.95 o 
   0  -1   1      930.15      940.77     48.37 o 
   1  -1   1     7586.74     7357.99    369.65 o 
   2  -1   1     3423.12     3451.01    144.71 o 
   3  -1   1     8940.82     9136.11    476.22 o 
   4  -1   1      525.12      553.38     38.21 o 
   5  -1   1     2023.41     1950.14    112.29 o 
   6  -1   1     2016.76     2111.14    115.29 o 
   7  -1   1      697.16      673.17     63.81 o 
   8  -1   1      492.08      558.97     72.91 o 
   9  -1   1      152.57      151.36     28.66 o 
  10  -1   1        3.85      -18.09     18.09 o 
  11  -1   1       33.15        0.99     33.80 o 
  12  -1   1       30.11       -4.65     38.94 o 
  13  -1   1        1.23        0.66     44.70 o 
  14  -1   1        4.28       59.63     52.83 o 
 -14   0   1        6.95      -28.66     28.66 o 
 -13   0   1       45.77       36.26     30.37 o 
 -12   0   1        0.55       33.96     28.21 o 
 -11   0   1      108.45       54.45     26.35 o 
 -10   0   1      206.46      197.14     66.16 o 
  -9   0   1      302.77      315.15     37.07 o 
  -8   0   1      219.64      247.83     31.01 o 
  -7   0   1      138.35      126.12     25.28 o 
  -6   0   1     2728.75     2700.02    148.63 o 
  -5   0   1      683.29      738.14     48.16 o 
  -4   0   1      350.59      354.53     27.24 o 
  -3   0   1     2588.83     2503.31    133.99 o 
  -2   0   1    10545.01    10329.40    530.51 o 
  -1   0   1      352.91      347.81     19.86 o 
   1   0   1      486.36      461.52     29.63 o 
   2   0   1       32.92       32.57      7.04 o 
   3   0   1     2419.38     2371.37    127.35 o 
   4   0   1      496.34      484.86     33.95 o 
   5   0   1       93.71       98.81     16.75 o 
   6   0   1      616.23      609.47     44.37 o 
   7   0   1        3.60      -12.16     13.42 o 
   8   0   1        4.36       20.80     17.78 o 
   9   0   1       12.64       15.25     19.56 o 
  10   0   1      133.72      171.56     60.91 o 
  11   0   1       19.14       25.24     24.44 o 
  12   0   1       33.66       15.35     25.04 o 
  13   0   1       49.63       52.98     31.03 o 
  14   0   1       17.65      -21.46     43.20 o 
 -14   1   1        6.93      -14.79     32.18 o 
 -13   1   1       20.86        9.07     29.41 o 
 -12   1   1       59.77       46.45     29.12 o 
 -11   1   1       16.26       26.72     25.07 o 
 -10   1   1       41.24       30.73     22.78 o 
  -9   1   1      135.00       98.25     26.37 o 
  -8   1   1      162.72      134.12     25.69 o 
  -7   1   1      173.86      184.31     27.07 o 
  -6   1   1      398.58      381.31     35.90 o 
  -5   1   1     1022.07     1109.15     66.21 o 
  -4   1   1     1413.78     1397.35     74.12 o 
  -3   1   1     8780.21     8983.08    400.11 o 
  -2   1   1     2518.01     2337.63    125.89 o 
  -1   1   1      832.59      832.74     46.61 o 
   1   1   1     8654.09     7752.56    425.07 o 
   2   1   1     3400.10     3461.11    197.88 o 
   3   1   1     9356.94     9299.70    404.19 o 
   4   1   1      634.06      613.25     32.61 o 
   5   1   1     2087.15     2068.23     94.94 o 
   6   1   1     1967.28     1933.95    115.28 o 
   7   1   1      685.85      684.53     58.00 o 
   8   1   1      531.81      517.68     73.27 o 
   9   1   1      231.93      276.24     33.92 o 
  10   1   1        6.53       14.76     22.10 o 
  11   1   1       47.01       20.02     25.12 o 
  12   1   1       19.41       13.10     33.27 o 
  13   1   1        1.44       24.03     31.35 o 
  14   1   1        3.13       55.66     34.19 o 
 -14   2   1        3.03      -17.48     41.05 o 
 -13   2   1        1.86       59.91     44.09 o 
 -12   2   1        4.02      -17.26     33.41 o 
 -11   2   1       12.15      -25.67     32.86 o 
 -10   2   1      217.05      179.34     51.17 o 
  -9   2   1        3.41       -2.88     31.20 o 
  -8   2   1       88.21      130.11     41.77 o 
  -7   2   1     1463.67     1437.18    129.22 o 
  -6   2   1       55.76       46.47     27.71 o 
  -5   2   1     1919.73     1947.03    116.54 o 
  -4   2   1      545.52      483.05     37.81 o 
  -3   2   1     2101.23     2021.55     99.42 o 
  -2   2   1     8041.86     7946.77    378.02 o 
  -1   2   1     6435.17     6107.81    284.88 o 
   0   2   1     3759.32     3573.35    206.53 o 
   1   2   1     7453.75     7196.55    337.89 o 
   2   2   1     5797.66     5450.27    250.12 o 
   3   2   1      405.74      427.26     60.52 o 
   4   2   1     3584.43     3647.44    226.46 o 
   5   2   1     1596.94     1591.16     93.70 o 
   6   2   1     1554.40     1568.90    100.70 o 
   7   2   1      697.97      753.49     79.38 o 
   8   2   1      382.59      420.98     41.29 o 
   9   2   1        3.04      -20.45     20.45 o 
  10   2   1      457.68      362.43     45.46 o 
  11   2   1        4.02       -9.40     35.96 o 
  12   2   1        8.14       78.72     44.86 o 
  13   2   1       54.23       49.12     44.81 o 
  14   2   1        7.85       39.50     49.95 o 
 -13   3   1       41.69       70.20     57.64 o 
 -12   3   1       45.27       78.00     50.62 o 
 -11   3   1        5.51        7.97     40.33 o 
 -10   3   1       85.81      129.22     50.89 o 
  -9   3   1      431.42      388.50     68.54 o 
  -8   3   1       39.53       53.49     36.51 o 
  -7   3   1      743.59      700.22     88.90 o 
  -6   3   1     1287.52     1211.09    132.60 o 
  -5   3   1      971.60      975.35     68.77 o 
  -4   3   1     1867.96     1910.32     89.23 o 
  -3   3   1     3305.03     3406.45    179.41 o 
  -2   3   1      428.01      450.66     33.11 o 
  -1   3   1     1036.22      984.11     52.46 o 
   0   3   1     1614.41     1471.01     81.95 o 
   1   3   1       14.82       15.00      9.82 o 
   2   3   1     1731.36     1754.18     92.50 o 
   3   3   1      701.56      703.02     50.21 o 
   4   3   1      586.27      578.22     50.17 o 
   5   3   1     1084.35     1140.82    133.95 o 
   6   3   1      514.46      635.83     54.33 o 
   7   3   1      466.02      486.91     69.98 o 
   8   3   1      543.90      570.11     76.56 o 
   9   3   1       69.64       59.91     40.38 o 
  10   3   1       85.31       85.85     43.81 o 
  11   3   1       96.56       49.01     44.86 o 
  12   3   1       17.55       56.76     48.18 o 
  13   3   1        2.87       -6.75     49.62 o 
 -13   4   1        3.53       25.61     47.35 o 
 -12   4   1        0.86      -43.70     43.70 o 
 -11   4   1       37.06       49.62     46.25 o 
 -10   4   1       24.59       68.54     48.79 o 
  -9   4   1      116.14       89.73     46.91 o 
  -8   4   1      261.90      285.22     63.23 o 
  -7   4   1       89.54      114.18     42.71 o 
  -6   4   1       97.07      131.66     40.16 o 
  -5   4   1      571.87      575.03     50.16 o 
  -4   4   1      334.41      370.08     40.24 o 
  -3   4   1      100.73       96.29     19.96 o 
  -2   4   1      239.67      260.03     25.39 o 
  -1   4   1       83.39       60.59     17.89 o 
   0   4   1      481.98      481.11     59.02 o 
   1   4   1      507.60      499.44     35.71 o 
   2   4   1      294.32      354.66     37.87 o 
   3   4   1      252.02      250.15     42.87 o 
   4   4   1      875.38      925.41     66.33 o 
   5   4   1      297.40      291.63     91.17 o 
   6   4   1      149.93      180.75     33.34 o 
   7   4   1      179.13      143.00     46.58 o 
   8   4   1       27.47       87.35     45.47 o 
   9   4   1       96.72      134.31     50.28 o 
  10   4   1       22.56      -11.95     38.11 o 
  11   4   1        0.80      123.36     52.66 o 
  12   4   1        2.24       10.01     46.80 o 
 -12   5   1        2.90       50.01     60.02 o 
 -11   5   1       22.08      -19.53     48.90 o 
 -10   5   1        4.11       -2.99     49.12 o 
  -9   5   1      131.58      175.08     61.02 o 
  -8   5   1       35.57      -24.95     38.39 o 
  -7   5   1       11.37       24.84     41.16 o 
  -6   5   1      330.77      357.25     59.41 o 
  -5   5   1        0.48      -14.93     27.27 o 
  -4   5   1        4.74       -4.50     19.81 o 
  -3   5   1      482.05      549.48     50.46 o 
  -2   5   1      229.24      229.46     26.50 o 
  -1   5   1      412.47      426.65     32.53 o 
   0   5   1     1162.23     1309.19     94.45 o 
   1   5   1      511.64      528.66     77.86 o 
   2   5   1       65.96       62.88     18.48 o 
   3   5   1     1472.73     1646.11    109.96 o 
   4   5   1      148.62      132.99     29.31 o 
   5   5   1      282.87      261.77     46.55 o 
   6   5   1      677.21      683.18     92.47 o 
   7   5   1       93.62       97.14     44.92 o 
   8   5   1       52.31       68.10     45.64 o 
   9   5   1       79.83      102.89     53.66 o 
  10   5   1       13.61      -42.43     42.43 o 
  11   5   1       18.84       20.19     52.72 o 
  12   5   1       21.74       21.35     61.68 o 
 -11   6   1        9.85      -20.74     53.05 o 
 -10   6   1        8.36        7.74     53.94 o 
  -9   6   1        5.57        4.09     49.90 o 
  -8   6   1       30.26       17.43     45.80 o 
  -7   6   1       34.05       71.91     45.20 o 
  -6   6   1        2.67       45.42     43.81 o 
  -5   6   1      113.69      134.09     44.48 o 
  -4   6   1       35.15       53.93     26.82 o 
  -3   6   1       14.31        2.30     22.62 o 
  -2   6   1      318.98      306.99     38.63 o 
  -1   6   1      268.46      376.22     76.84 o 
   0   6   1      369.52      435.14     83.48 o 
   1   6   1      447.20      453.39     86.52 o 
   2   6   1      292.25      267.33     35.96 o 
   3   6   1      740.36      828.95     68.24 o 
   4   6   1      182.29      191.30     37.89 o 
   5   6   1      226.32      266.71     44.79 o 
   6   6   1       59.07      111.30     47.35 o 
   7   6   1       71.93      113.68     53.22 o 
   8   6   1       25.38        8.13     49.01 o 
   9   6   1       51.50      165.46     64.39 o 
  10   6   1        5.59       -4.15     56.42 o 
  11   6   1       25.93       77.00     70.14 o 
 -10   7   1       19.77      -53.33     53.33 o 
  -9   7   1        6.85       55.32     58.25 o 
  -8   7   1       16.43       29.10     51.56 o 
  -7   7   1        7.24       37.23     45.86 o 
  -6   7   1       59.90       78.17     49.84 o 
  -5   7   1        7.12      -32.03     32.03 o 
  -4   7   1       85.15       78.77     39.88 o 
  -3   7   1       79.44       95.37     58.14 o 
  -2   7   1       51.20      123.86     58.97 o 
  -1   7   1       11.20       17.92     50.51 o 
   0   7   1      105.99       10.40     53.77 o 
   1   7   1      242.89      163.63     67.38 o 
   2   7   1       55.09       54.93     58.64 o 
   3   7   1       21.22       59.47     60.13 o 
   4   7   1        9.45       -3.28     33.66 o 
   5   7   1       27.55       68.82     44.20 o 
   6   7   1       19.58      -20.74     41.88 o 
   7   7   1        2.70      -33.63     48.35 o 
   8   7   1        2.98      -48.13     48.13 o 
   9   7   1       43.52       40.77     59.85 o 
  10   7   1        2.13        9.24     62.29 o 
  -9   8   1        8.37      -55.37     55.37 o 
  -8   8   1       18.90       80.60     66.27 o 
  -7   8   1       16.01       44.42     53.82 o 
   6   8   1        1.96       55.48     53.55 o 
   7   8   1       15.85       47.08     54.38 o 
   8   8   1        2.65       18.81     54.71 o 
  -7  -9   2        0.24       81.37     48.68 o 
  -6  -9   2        1.87       20.47     42.65 o 
  -5  -9   2       13.70       53.85     32.37 o 
  -4  -9   2        7.24       74.19     31.45 o 
  -3  -9   2        6.53       -2.81     26.74 o 
  -2  -9   2       20.15      -42.51     43.20 o 
  -1  -9   2        8.33       -4.93     26.28 o 
   0  -9   2        8.33      -34.52     49.84 o 
   1  -9   2        9.89       45.06     27.86 o 
   2  -9   2        6.42      -10.63     69.01 o 
   3  -9   2       12.19       -7.24     25.53 o 
   4  -9   2       13.12      -28.22     28.22 o 
   5  -9   2       10.89       41.59     28.97 o 
   6  -9   2        2.07      -33.85     33.85 o 
  -9  -8   2       16.94       40.99     44.92 o 
  -8  -8   2        3.18       76.57     32.78 o 
  -7  -8   2       45.60       24.91     33.97 o 
  -6  -8   2       10.06       18.25     31.01 o 
  -5  -8   2       16.60      -25.26     30.98 o 
  -4  -8   2        4.92      -20.65     20.65 o 
  -3  -8   2       14.72       13.08     23.97 o 
  -2  -8   2        2.10       15.28     22.85 o 
  -1  -8   2        2.17       10.39     23.66 o 
   0  -8   2       28.22       51.80     25.44 o 
   1  -8   2        9.20        0.24     24.01 o 
   2  -8   2        3.00      -24.56     24.56 o 
   3  -8   2       17.13      -21.71     54.52 o 
   4  -8   2       14.85       26.39     24.52 o 
   5  -8   2       23.63       29.82     52.05 o 
   6  -8   2       28.34       32.31     27.17 o 
   7  -8   2       11.85        1.31     27.56 o 
   8  -8   2        0.89       30.10     30.53 o 
 -10  -7   2        2.97       38.29     32.81 o 
  -9  -7   2       12.53      -24.44     24.44 o 
  -8  -7   2        0.89       12.36     25.29 o 
  -7  -7   2       38.68       61.48     28.70 o 
  -6  -7   2       11.48       24.98     24.20 o 
  -5  -7   2       26.49       25.20     22.78 o 
  -4  -7   2       61.41       56.51     24.93 o 
  -3  -7   2       13.89        1.41     18.72 o 
  -2  -7   2      203.73      193.81     32.83 o 
  -1  -7   2      509.41      571.68     47.72 o 
   0  -7   2        5.99       27.61     20.52 o 
   1  -7   2      348.93      329.23     37.04 o 
   2  -7   2       26.87       13.83     19.75 o 
   3  -7   2       35.80       28.34     21.68 o 
   4  -7   2       48.95       72.16     28.82 o 
   5  -7   2       28.21       37.78     29.15 o 
   6  -7   2        7.13        0.50     24.77 o 
   7  -7   2       29.01       51.73     26.59 o 
   8  -7   2        4.33       18.62     26.19 o 
   9  -7   2       11.21        9.30     30.92 o 
  10  -7   2        1.22      -34.63     39.88 o 
 -11  -6   2        9.49      -29.69     29.69 o 
 -10  -6   2       11.83       30.16     29.14 o 
  -9  -6   2       43.81       92.65     31.09 o 
  -8  -6   2        4.68      -11.28     32.83 o 
  -7  -6   2       64.87       77.00     25.94 o 
  -6  -6   2       21.03        5.70     19.69 o 
  -5  -6   2       97.96      115.13     30.31 o 
  -4  -6   2      141.25      133.15     26.03 o 
  -3  -6   2       74.65       84.98     21.23 o 
  -2  -6   2      500.61      552.23     41.54 o 
  -1  -6   2       42.15       27.10     17.09 o 
   0  -6   2      197.52      197.01     35.74 o 
   1  -6   2      391.00      408.63     37.04 o 
   2  -6   2      170.33      149.18     24.76 o 
   3  -6   2      294.60      367.07     35.15 o 
   4  -6   2      362.88      378.57     38.31 o 
   5  -6   2      121.25      108.07     32.25 o 
   6  -6   2       64.37       58.08     40.66 o 
   7  -6   2       65.56      118.51     28.58 o 
   8  -6   2       37.02        5.41     52.47 o 
   9  -6   2       22.80       45.35     52.08 o 
  10  -6   2        5.51       26.30     31.02 o 
  11  -6   2        9.92        0.49     37.62 o 
 -12  -5   2       18.49       17.54     29.91 o 
 -11  -5   2        4.63       37.88     31.53 o 
 -10  -5   2        1.31        3.82     31.50 o 
  -9  -5   2       14.40       55.64     26.87 o 
  -8  -5   2       43.79       19.03     25.14 o 
  -7  -5   2        0.93      -15.77     18.65 o 
  -6  -5   2       20.57       61.34     21.81 o 
  -5  -5   2      251.64      272.75     29.56 o 
  -4  -5   2       32.88       36.00     31.09 o 
  -3  -5   2      511.81      572.72     39.97 o 
  -2  -5   2      102.16       95.28     14.31 o 
  -1  -5   2      112.82      140.30     21.34 o 
   0  -5   2      828.13      774.02     70.06 o 
   1  -5   2      172.07      166.90     23.12 o 
   2  -5   2      172.76      180.86     29.82 o 
   3  -5   2       89.88      108.86     19.64 o 
   4  -5   2      423.42      419.76     35.92 o 
   5  -5   2       89.29       55.78     18.18 o 
   6  -5   2      122.10      146.74     26.13 o 
   7  -5   2      111.88      135.45     27.43 o 
   8  -5   2       12.21       17.50     40.94 o 
   9  -5   2       66.69       87.20     43.54 o 
  10  -5   2       42.14       57.48     28.48 o 
  11  -5   2       65.88       80.53     65.47 o 
  12  -5   2        8.86      -24.28     33.88 o 
 -13  -4   2        0.45      -16.68     31.07 o 
 -12  -4   2       61.61      112.89     37.64 o 
 -11  -4   2        4.95       15.00     26.34 o 
 -10  -4   2       83.69      120.46     29.44 o 
  -9  -4   2      150.66      106.14     28.52 o 
  -8  -4   2      202.79      246.15     32.22 o 
  -7  -4   2      941.93     1038.99     67.67 o 
  -6  -4   2     1076.86     1211.20     70.82 o 
  -5  -4   2     1147.24     1141.82     77.06 o 
  -4  -4   2      714.75      761.25     41.14 o 
  -3  -4   2      202.36      208.75     17.56 o 
  -2  -4   2      820.83      782.09     40.30 o 
  -1  -4   2      580.77      570.36     34.63 o 
   0  -4   2      993.09      989.51     56.25 o 
   1  -4   2       20.70       21.92     17.15 o 
   2  -4   2      850.87      877.41     40.60 o 
   3  -4   2     2566.33     2677.23    142.54 o 
   4  -4   2      378.38      362.02     30.82 o 
   5  -4   2      339.87      312.02     30.01 o 
   6  -4   2     1043.02     1085.46     70.68 o 
   7  -4   2      385.72      391.33     54.54 o 
   8  -4   2      480.40      460.94     43.48 o 
   9  -4   2      169.59      173.06     32.75 o 
  10  -4   2       10.37      -22.95     22.95 o 
  11  -4   2        7.69      -25.80     25.80 o 
  12  -4   2       13.87        3.32     47.35 o 
  13  -4   2        2.53      -35.57     41.43 o 
 -13  -3   2       12.90       -5.81     29.00 o 
 -12  -3   2        0.70      -13.39     24.99 o 
 -11  -3   2       20.21       21.46     26.65 o 
 -10  -3   2       13.68       13.77     22.18 o 
  -9  -3   2       10.87      -18.12     18.76 o 
  -8  -3   2       92.71       73.43     23.37 o 
  -7  -3   2       89.10      102.40     17.84 o 
  -6  -3   2      750.34      767.65     42.19 o 
  -5  -3   2      609.99      606.87     36.48 o 
  -4  -3   2     7185.08     7411.42    314.64 o 
  -3  -3   2     1924.15     1993.32     91.13 o 
  -2  -3   2     7383.46     7494.42    412.86 o 
  -1  -3   2     3534.48     3366.97    180.09 o 
   0  -3   2      282.28      277.25     33.83 o 
   1  -3   2     4988.61     4963.04    240.94 o 
   2  -3   2     1476.36     1397.02     80.48 o 
   3  -3   2      193.32      193.03     13.13 o 
   4  -3   2     3106.96     3079.97    135.44 o 
   5  -3   2     1251.51     1294.05     58.36 o 
   6  -3   2       25.42       25.87     24.89 o 
   7  -3   2      465.57      503.45     41.21 o 
   8  -3   2       26.46       12.22     18.79 o 
   9  -3   2       51.21       25.65     22.72 o 
  10  -3   2        3.11       -1.28     25.45 o 
  11  -3   2       11.10       -0.99     25.63 o 
  12  -3   2        2.01      -21.16     28.81 o 
  13  -3   2        3.82       52.40     35.68 o 
 -14  -2   2       12.14       10.82     31.13 o 
 -13  -2   2        1.94       -5.04     29.04 o 
 -12  -2   2       19.77       18.36     25.30 o 
 -11  -2   2        6.03       -1.40     23.30 o 
 -10  -2   2      223.76      237.56     26.98 o 
  -9  -2   2      470.99      450.99     41.64 o 
  -8  -2   2       94.05       58.06     17.20 o 
  -7  -2   2     1419.31     1478.21     71.38 o 
  -6  -2   2     1453.70     1523.42     65.55 o 
  -5  -2   2     2393.19     2373.35    105.89 o 
  -4  -2   2     1278.15     1360.83     56.70 o 
  -3  -2   2     1020.03     1093.91     59.41 o 
  -2  -2   2     3977.15     4037.17    164.25 o 
  -1  -2   2     1361.54     1308.78     53.38 o 
   0  -2   2     5839.11     5761.68    292.90 o 
   1  -2   2     4245.32     4314.22    207.06 o 
   2  -2   2     1224.14     1178.43     58.08 o 
   3  -2   2      528.04      571.50     31.85 o 
   4  -2   2     2005.14     2022.59     87.89 o 
   5  -2   2      378.10      372.95     23.95 o 
   6  -2   2      390.32      426.68     29.08 o 
   7  -2   2       46.54       54.83     17.85 o 
   8  -2   2      394.98      376.44     30.03 o 
   9  -2   2      347.34      331.68     38.31 o 
  10  -2   2       22.34       31.90     22.75 o 
  11  -2   2       83.93       99.60     29.23 o 
  12  -2   2       28.14       49.94     29.67 o 
  13  -2   2        2.48      -10.41     37.45 o 
  14  -2   2        1.30      -17.76     42.76 o 
 -14  -1   2       16.98       -4.31     50.67 o 
 -13  -1   2        4.55        6.58     41.99 o 
 -12  -1   2       27.42       31.88     28.71 o 
 -11  -1   2       57.27       79.32     34.13 o 
 -10  -1   2       33.66       43.77     23.88 o 
  -9  -1   2      195.44      183.68     29.37 o 
  -8  -1   2      343.47      430.33     37.19 o 
  -7  -1   2      134.65      100.86     21.45 o 
  -6  -1   2      700.88      620.37     45.42 o 
  -5  -1   2     1957.75     1920.07    113.10 o 
  -4  -1   2      582.24      559.12     32.83 o 
  -3  -1   2     4860.40     4797.70    261.59 o 
  -2  -1   2     4759.44     4777.92    204.35 o 
  -1  -1   2     2494.38     2550.11    111.41 o 
   0  -1   2     2202.91     2163.46    102.43 o 
   1  -1   2    46737.23    45975.19   2189.15 o 
   2  -1   2     2665.75     2778.06    127.40 o 
   3  -1   2     5082.29     5056.84    256.45 o 
   5  -1   2      155.32      153.34     29.71 o 
   6  -1   2      208.43      227.61     24.92 o 
   7  -1   2      258.23      241.86     26.92 o 
   8  -1   2       82.16       92.45     27.63 o 
   9  -1   2      447.35      428.45     42.47 o 
  10  -1   2       11.61       22.74     21.22 o 
  11  -1   2      132.98      114.78     29.44 o 
  12  -1   2       21.90       65.44     47.35 o 
  13  -1   2       27.26      193.06     60.74 o 
  14  -1   2       21.12       46.58     55.43 o 
 -14   0   2        6.94      -14.82     28.58 o 
 -13   0   2        0.24        0.44     28.45 o 
 -12   0   2       48.12       17.19     25.77 o 
 -11   0   2       69.04       68.17     26.72 o 
 -10   0   2        5.25      -13.50     20.31 o 
  -9   0   2      349.93      372.53     39.48 o 
  -8   0   2       25.74       21.91     17.44 o 
  -7   0   2       15.48      -10.98     13.69 o 
  -6   0   2     1437.58     1405.29     83.82 o 
  -5   0   2     2517.19     2389.49    131.68 o 
  -4   0   2      257.00      223.81     20.23 o 
  -3   0   2    11143.59    10907.41    562.76 o 
  -2   0   2     2024.98     2073.28    109.62 o 
  -1   0   2      104.05      103.50     12.45 o 
   0   0   2     4828.84     4851.44    373.12 o 
   1   0   2    11816.05    12194.79    623.90 o 
   2   0   2    59430.41    54644.82   2788.83 o 
   3   0   2    34776.67    34073.04   1481.83 o 
   4   0   2     4701.27     4590.24    205.15 o 
   5   0   2      813.71      773.95     39.77 o 
   6   0   2     2138.00     2183.72    123.29 o 
   7   0   2        1.22       28.22     16.15 o 
   8   0   2      289.93      268.72     37.31 o 
   9   0   2      608.35      628.55     57.97 o 
  10   0   2        5.15        4.51     21.95 o 
  11   0   2      187.72      188.58     40.00 o 
  12   0   2        0.33        1.48     24.66 o 
  13   0   2       28.75       33.69     30.22 o 
  14   0   2        2.26        8.52     49.95 o 
 -14   1   2       16.50       28.54     34.79 o 
 -13   1   2        6.78       34.00     30.64 o 
 -12   1   2       25.63      -13.43     24.55 o 
 -11   1   2       65.82       32.79     25.19 o 
 -10   1   2       32.77       36.98     24.69 o 
  -9   1   2      173.72      190.71     31.19 o 
  -8   1   2      299.03      312.66     35.48 o 
  -7   1   2      160.72      145.51     28.74 o 
  -6   1   2      712.47      659.89     45.76 o 
  -5   1   2     2049.04     2113.38     95.49 o 
  -4   1   2      393.81      416.96     25.70 o 
  -3   1   2     5347.56     5152.37    222.14 o 
  -2   1   2     5247.48     5155.27    279.95 o 
  -1   1   2     2900.25     2894.20    153.38 o 
   0   1   2     1847.53     1876.52    159.65 o 
   1   1   2    44883.79    44019.14   2514.06 o 
   2   1   2     3510.07     3487.01    175.09 o 
   3   1   2     4706.81     4805.36    217.59 o 
   4   1   2      697.16      709.73     37.34 o 
   5   1   2      258.02      261.81     19.30 o 
   6   1   2      147.62      164.27     17.22 o 
   7   1   2      248.83      212.03     27.49 o 
   8   1   2       52.35       85.56     23.67 o 
   9   1   2      460.17      470.58     44.78 o 
  10   1   2        2.45      -16.68     20.64 o 
  11   1   2      126.77      145.13     62.59 o 
  12   1   2       28.04       41.96     38.92 o 
  13   1   2       25.84       67.15     34.70 o 
  14   1   2       22.11      -28.82     41.88 o 
 -14   2   2       11.88       -1.33     45.97 o 
 -13   2   2        5.31        5.59     38.89 o 
 -12   2   2       17.28       20.63     36.40 o 
 -11   2   2        5.09        8.91     38.50 o 
 -10   2   2      205.11      169.39     52.05 o 
  -9   2   2      503.16      566.52     73.24 o 
  -8   2   2      104.24      105.11     37.62 o 
  -7   2   2     1427.42     1474.02    140.18 o 
  -6   2   2     1273.55     1165.03     85.33 o 
  -5   2   2     2379.63     2482.31    145.02 o 
  -4   2   2     1012.42     1001.60     77.01 o 
  -3   2   2      783.56      867.79     65.17 o 
  -2   2   2     3589.02     3693.88    225.57 o 
  -1   2   2      931.65      932.23     98.25 o 
   0   2   2     6260.75     6123.22    336.76 o 
   1   2   2     4137.69     3998.32    238.54 o 
   2   2   2     1024.70      949.10     80.35 o 
   3   2   2      675.50      680.25     66.00 o 
   4   2   2     2000.95     1909.99    121.25 o 
   5   2   2      354.82      353.22     33.91 o 
   6   2   2      502.06      546.98     69.87 o 
   7   2   2       70.00       51.84     20.97 o 
   8   2   2      416.31      494.80     71.20 o 
   9   2   2      396.70      439.68     45.36 o 
  10   2   2       33.76       26.68     25.64 o 
  11   2   2       88.60      104.99     51.00 o 
  12   2   2       38.29       45.97     40.94 o 
  13   2   2        1.58      -16.26     37.62 o 
  14   2   2        0.71        9.35     45.64 o 
 -13   3   2       16.01      -27.60     48.51 o 
 -12   3   2        0.93       19.86     42.82 o 
 -11   3   2       32.18       28.71     42.10 o 
 -10   3   2       10.87       46.58     37.12 o 
  -9   3   2       13.16       21.52     37.56 o 
  -8   3   2      129.54      184.87     48.79 o 
  -7   3   2       51.02       15.49     33.91 o 
  -6   3   2      812.43      752.94     84.86 o 
  -5   3   2      874.49      881.94     55.51 o 
  -4   3   2     7318.75     7706.84    431.63 o 
  -3   3   2     2151.34     2275.39    128.92 o 
  -2   3   2     8239.06     8541.97    455.72 o 
  -1   3   2     3957.66     3805.76    208.95 o 
   0   3   2      258.01      261.93     23.06 o 
   1   3   2     4686.64     4541.55    375.95 o 
   2   3   2     1641.28     1632.73     95.69 o 
   3   3   2      122.22       90.01     20.23 o 
   4   3   2     3237.01     3279.40    189.25 o 
   5   3   2     1011.84     1041.52     81.25 o 
   6   3   2       35.02       43.09     21.23 o 
   7   3   2      334.34      428.16     45.90 o 
   8   3   2       11.10       28.16     37.12 o 
   9   3   2       56.67       31.09     38.17 o 
  10   3   2        0.35       26.77     37.78 o 
  11   3   2        8.83       57.92     45.80 o 
  12   3   2        3.51       57.75     48.07 o 
  13   3   2        5.82       33.36     51.17 o 
 -12   4   2       60.14      157.33     61.40 o 
 -11   4   2        3.02       30.15     46.91 o 
 -10   4   2       77.55       55.87     50.62 o 
  -9   4   2      143.86      108.76     49.57 o 
  -8   4   2      187.98      184.49     54.38 o 
  -6   4   2     1093.38      977.15    112.63 o 
  -5   4   2     1264.64     1196.67     81.76 o 
  -4   4   2      802.51      891.22     62.20 o 
  -3   4   2      341.02      374.02     32.90 o 
  -2   4   2      856.17      887.10     60.12 o 
  -1   4   2      437.37      407.56     54.24 o 
   0   4   2      986.11      902.97     63.27 o 
   1   4   2        5.71        8.69     31.92 o 
   2   4   2      796.65      761.58     60.05 o 
   3   4   2     2744.58     2756.83    166.94 o 
   4   4   2      323.51      339.28     38.81 o 
   5   4   2      301.26      296.87     71.03 o 
   6   4   2     1152.47     1243.37    115.73 o 
   7   4   2      432.36      440.14     88.76 o 
   8   4   2      442.07      400.67     70.86 o 
   9   4   2      127.21      111.14     49.40 o 
  10   4   2        6.95       45.14     44.75 o 
  11   4   2        2.66      -12.67     44.03 o 
  12   4   2       10.33       22.18     49.40 o 
 -12   5   2       20.90       46.74     55.87 o 
 -11   5   2        5.52        0.72     50.23 o 
 -10   5   2        3.57       48.96     52.55 o 
  -9   5   2       19.75       16.43     46.91 o 
  -8   5   2       46.99       47.68     44.59 o 
  -7   5   2        2.30       -2.77     35.35 o 
  -6   5   2       11.10       22.46     35.68 o 
  -5   5   2      173.81      226.28     36.40 o 
  -4   5   2       23.83       46.51     23.24 o 
  -3   5   2      464.46      433.93     51.72 o 
  -2   5   2      122.11       97.07     21.94 o 
  -1   5   2       92.18       51.62     18.21 o 
   0   5   2      788.83      794.82    102.23 o 
   1   5   2      184.19      190.02     55.82 o 
   2   5   2      160.52      159.19     49.15 o 
   3   5   2       70.78       45.76     22.03 o 
   4   5   2      423.95      424.63     45.66 o 
   5   5   2       86.64      127.49     38.58 o 
   6   5   2      119.88      149.27     38.54 o 
   7   5   2       84.73       93.12     36.95 o 
   8   5   2       18.05       44.03     46.69 o 
   9   5   2       78.92       65.72     52.66 o 
  10   5   2       44.25      104.44     59.52 o 
  11   5   2       69.33       75.57     63.73 o 
  12   5   2        7.89      -40.27     40.27 o 
 -11   6   2        8.15        3.43     59.19 o 
 -10   6   2       11.39      -18.14     56.42 o 
  -9   6   2       49.91       71.03     53.22 o 
  -8   6   2        5.56      -24.95     40.33 o 
  -7   6   2       77.51       19.31     42.76 o 
  -6   6   2       30.47       30.54     37.56 o 
  -5   6   2       88.18       82.90     30.72 o 
  -4   6   2      156.12      197.12     35.21 o 
  -3   6   2       94.29       71.80     80.41 o 
  -2   6   2      441.10      435.94     45.71 o 
  -1   6   2       65.84       18.48     43.43 o 
   0   6   2      116.54      182.94     59.69 o 
   1   6   2      390.87      404.77     80.49 o 
   2   6   2      236.84      147.70     62.23 o 
   3   6   2      247.92      294.20     41.78 o 
   4   6   2      391.34      441.47     49.70 o 
   5   6   2      136.52       50.67     31.21 o 
   6   6   2       73.02      115.91     37.32 o 
   7   6   2       75.03      -16.76     41.32 o 
   8   6   2       37.34        8.57     49.34 o 
   9   6   2       19.89       24.40     52.61 o 
  10   6   2        3.80      -14.16     52.66 o 
  11   6   2        8.40      -15.71     59.91 o 
 -10   7   2        3.96      -37.34     61.85 o 
  -9   7   2        9.71      -33.85     57.09 o 
  -8   7   2        0.06      -19.20     52.83 o 
  -7   7   2       35.73       78.00     51.06 o 
  -6   7   2       11.61       66.27     45.58 o 
  -5   7   2       21.21       31.26     39.50 o 
  -4   7   2       55.86       67.96     32.91 o 
  -3   7   2       12.44       -6.69     49.51 o 
  -2   7   2      169.84      327.76     78.50 o 
  -1   7   2      530.22      512.86    102.23 o 
   0   7   2        5.11       77.89     60.57 o 
   1   7   2      322.24      302.98     80.54 o 
   2   7   2       20.88      -48.57     52.17 o 
   3   7   2       25.35       29.54     63.95 o 
   4   7   2       36.18       11.75     30.78 o 
   5   7   2       38.44       52.14     35.07 o 
   6   7   2        4.25        9.07     43.87 o 
   7   7   2       34.12      111.80     57.92 o 
   8   7   2        7.70       25.94     53.16 o 
   9   7   2       10.00        7.19     62.57 o 
  10   7   2        3.14      -57.59     57.86 o 
  -9   8   2       17.40       32.25     59.36 o 
  -8   8   2        4.65        7.30     60.96 o 
  -7   8   2       45.55       30.54     56.37 o 
  -2   8   2        0.86       36.01     57.81 o 
  -1   8   2        3.19        0.17     60.91 o 
   0   8   2       23.40      124.58     71.91 o 
   1   8   2        9.41       46.63     61.35 o 
   2   8   2        3.43      144.44     77.22 o 
   3   8   2       15.31       12.50     64.11 o 
   6   8   2       25.55       -9.02     50.40 o 
   7   8   2       11.04        4.15     51.17 o 
   8   8   2        0.66      -35.96     55.71 o 
  -1 -10   3        3.46      -29.04     40.60 o 
   0 -10   3        7.14       80.38     46.97 o 
  -7  -9   3       18.66       48.18     43.92 o 
  -6  -9   3        4.32       -3.93     43.70 o 
  -5  -9   3       13.46       13.28     30.20 o 
  -4  -9   3       11.64        9.19     30.95 o 
  -3  -9   3       18.82       24.09     30.41 o 
  -2  -9   3       15.90       38.60     32.50 o 
  -1  -9   3       34.04       64.63     35.29 o 
   0  -9   3       30.73        1.30     26.83 o 
   1  -9   3        2.23       12.74     26.61 o 
   2  -9   3        7.66       49.19     29.78 o 
   3  -9   3       28.21       -5.55     25.53 o 
   4  -9   3        4.87      -22.57     29.86 o 
   5  -9   3       13.68       10.37     29.80 o 
  -8  -8   3        4.81       -4.76     50.95 o 
  -7  -8   3        3.52      -24.81     44.23 o 
  -6  -8   3       10.38      -22.52     22.52 o 
  -5  -8   3       19.92        8.64     27.24 o 
  -4  -8   3        6.74       -7.99     29.60 o 
  -3  -8   3        5.69        6.87     24.31 o 
  -2  -8   3       59.85       76.42     27.44 o 
  -1  -8   3       19.09       42.46     44.95 o 
   0  -8   3        1.74      -19.36     19.36 o 
   1  -8   3       25.57       23.35     38.06 o 
   2  -8   3       35.07       27.51     24.03 o 
   3  -8   3       26.81       15.02     24.54 o 
   4  -8   3       25.60        5.70     30.48 o 
   5  -8   3       49.56       61.25     28.43 o 
   6  -8   3        0.01       -8.85     31.50 o 
   7  -8   3       20.75       16.59     28.42 o 
   8  -8   3        6.25        2.99     28.22 o 
 -10  -7   3        1.26      -28.88     48.79 o 
  -9  -7   3        2.91      -26.60     26.60 o 
  -8  -7   3        2.71        8.23     24.61 o 
  -7  -7   3       18.72       36.18     26.93 o 
  -6  -7   3       25.05       30.10     41.10 o 
  -5  -7   3       52.89       82.45     48.74 o 
  -4  -7   3       61.74       93.87     26.93 o 
  -3  -7   3        2.95      -17.54     20.14 o 
  -2  -7   3      194.93      192.46     30.31 o 
  -1  -7   3       36.45       27.62     20.34 o 
   0  -7   3      144.24      178.57     28.71 o 
   1  -7   3       16.36       24.35     20.19 o 
   2  -7   3       17.76       18.20     22.40 o 
   3  -7   3       25.32       27.18     21.36 o 
   4  -7   3       34.48       77.88     25.27 o 
   5  -7   3       15.10       10.40     20.61 o 
   6  -7   3        7.03      -10.89     22.13 o 
   7  -7   3       22.16       13.56     45.33 o 
   8  -7   3        4.01       50.42     36.57 o 
   9  -7   3        5.01        7.54     28.79 o 
  10  -7   3       12.08       92.44     47.96 o 
 -11  -6   3        2.19       29.82     49.84 o 
 -10  -6   3        6.50       12.55     30.77 o 
  -9  -6   3        8.25       38.56     26.10 o 
  -8  -6   3       58.52       27.68     46.44 o 
  -7  -6   3       11.16       21.50     36.81 o 
  -6  -6   3       10.15        9.50     20.55 o 
  -5  -6   3      187.60      198.97     36.76 o 
  -4  -6   3       68.10       83.63     28.21 o 
  -3  -6   3       74.53       85.99     37.40 o 
  -2  -6   3      345.79      337.95     34.79 o 
  -1  -6   3      145.60      131.59     23.27 o 
   0  -6   3      163.12      152.17     25.19 o 
   1  -6   3      491.44      491.44     42.57 o 
   2  -6   3      131.36      139.77     24.64 o 
   3  -6   3       20.61       12.37     17.56 o 
   4  -6   3      259.83      265.37     59.72 o 
   5  -6   3      133.28      168.95     29.48 o 
   6  -6   3       33.76       13.73     21.29 o 
   7  -6   3       55.00       74.20     28.99 o 
   8  -6   3        6.02       -6.84     48.21 o 
   9  -6   3        5.32      -33.00     33.00 o 
  10  -6   3        7.44      -19.30     29.16 o 
  11  -6   3        2.92       27.54     35.38 o 
 -12  -5   3        0.60       58.08     55.26 o 
 -11  -5   3        7.37      -27.22     27.22 o 
 -10  -5   3        1.59       -5.21     24.27 o 
  -9  -5   3       19.10       62.33     27.61 o 
  -8  -5   3        1.11      -20.66     20.66 o 
  -7  -5   3       15.70       56.91     22.88 o 
  -6  -5   3      269.16      323.03     50.84 o 
  -5  -5   3       59.63       80.71     21.22 o 
  -4  -5   3      333.99      289.48     31.89 o 
  -3  -5   3      577.92      668.77     55.79 o 
  -2  -5   3       66.05       83.43     13.76 o 
  -1  -5   3      270.87      250.86     26.27 o 
   0  -5   3     2531.91     2481.20    184.54 o 
   1  -5   3       52.30       34.63     15.63 o 
   2  -5   3     1277.46     1176.25     82.70 o 
   3  -5   3      546.31      611.17     44.82 o 
   4  -5   3      277.40      257.07     28.22 o 
   5  -5   3       54.43       40.86     31.23 o 
   6  -5   3      492.01      528.22     45.08 o 
   7  -5   3       44.39       47.22     65.17 o 
   8  -5   3       25.50       33.03     52.33 o 
   9  -5   3       99.14      111.51     30.98 o 
  10  -5   3       11.77       -8.44     26.65 o 
  11  -5   3        8.54       13.97     29.42 o 
  12  -5   3       20.25       65.83     34.71 o 
 -13  -4   3        3.76       47.80     54.54 o 
 -12  -4   3       39.21       76.74     32.80 o 
 -11  -4   3       54.65       43.64     26.86 o 
 -10  -4   3       12.13      -22.66     22.90 o 
  -9  -4   3       21.18       28.58     26.30 o 
  -8  -4   3      283.03      302.25     34.21 o 
  -7  -4   3       15.86       27.31     24.76 o 
  -6  -4   3       21.63       38.94     17.96 o 
  -5  -4   3      743.48      780.57     40.27 o 
  -4  -4   3      366.12      447.50     26.66 o 
  -3  -4   3      435.11      397.72     25.56 o 
  -2  -4   3     2023.18     2064.21     86.30 o 
  -1  -4   3      344.94      383.86     28.13 o 
   0  -4   3     1026.11      981.72     54.45 o 
   1  -4   3      641.06      581.40     39.25 o 
   2  -4   3      361.31      388.37     37.89 o 
   3  -4   3      382.22      398.74     32.60 o 
   4  -4   3      447.53      486.95     51.72 o 
   5  -4   3       25.80       45.13     16.42 o 
   6  -4   3       81.45       97.79     20.02 o 
   7  -4   3      234.61      273.18     32.60 o 
   8  -4   3       32.31       31.62     21.05 o 
   9  -4   3        2.55       10.32     23.80 o 
  10  -4   3       94.31       72.72     29.54 o 
  11  -4   3       22.86       -2.33     28.30 o 
  12  -4   3        4.63      -24.63     29.45 o 
  13  -4   3        8.42       -5.92     37.06 o 
 -13  -3   3        4.15       -7.72     29.64 o 
 -12  -3   3        1.36       24.58     27.69 o 
 -11  -3   3       20.65       31.85     24.90 o 
 -10  -3   3       62.95       85.74     26.60 o 
  -9  -3   3      149.30      189.79     41.32 o 
  -8  -3   3      136.46      172.19     22.19 o 
  -7  -3   3      200.23      212.60     22.32 o 
  -6  -3   3      376.59      373.98     49.80 o 
  -5  -3   3      212.69      215.27     19.44 o 
  -4  -3   3     1085.82     1056.69     53.47 o 
  -3  -3   3     1444.98     1446.62     61.74 o 
  -2  -3   3     3231.33     3121.21    134.47 o 
  -1  -3   3     1771.39     1820.53    105.95 o 
   0  -3   3     1239.95     1314.05     72.66 o 
   1  -3   3      649.94      645.03     39.06 o 
   2  -3   3      277.44      282.18     45.20 o 
   3  -3   3       90.94       78.62     14.15 o 
   4  -3   3       59.79       73.33      9.95 o 
   5  -3   3      599.84      645.77     34.97 o 
   6  -3   3      317.86      353.38     80.52 o 
   7  -3   3      398.04      429.82     38.71 o 
   8  -3   3      574.84      557.13     83.61 o 
   9  -3   3       23.65       15.85     57.28 o 
  10  -3   3        0.15       42.12     25.70 o 
  11  -3   3       73.87       94.21     31.53 o 
  12  -3   3        5.68       15.46     69.23 o 
  13  -3   3        5.12       25.47     36.96 o 
 -14  -2   3        4.35       -1.77     51.50 o 
 -13  -2   3        7.70       -3.80     28.00 o 
 -12  -2   3       39.13       37.10     26.02 o 
 -11  -2   3       31.60       24.63     23.24 o 
 -10  -2   3       65.27       40.12     24.94 o 
  -9  -2   3       92.70       97.86     29.94 o 
  -8  -2   3      131.46      116.37     18.97 o 
  -7  -2   3      135.20      130.03     17.73 o 
  -6  -2   3      564.18      587.61     34.21 o 
  -5  -2   3      250.32      219.39     26.55 o 
  -4  -2   3     6310.66     6471.61    275.78 o 
  -3  -2   3     1532.63     1546.66     65.85 o 
  -2  -2   3     7187.43     7115.58    289.46 o 
  -1  -2   3     2988.83     2969.43    124.17 o 
   0  -2   3      834.21      855.00     44.69 o 
   1  -2   3     9833.94     9524.54    462.76 o 
   2  -2   3     4730.80     4603.63    207.34 o 
   3  -2   3       43.28       43.83      7.70 o 
   4  -2   3     7070.58     7004.93    292.87 o 
   5  -2   3     1478.28     1522.15     67.70 o 
   6  -2   3      168.98      192.65     29.64 o 
   7  -2   3     1464.14     1443.30     68.32 o 
   8  -2   3      446.15      454.08     32.81 o 
   9  -2   3      194.60      233.09     32.55 o 
  10  -2   3      118.06       87.11     34.30 o 
  11  -2   3        2.99       20.62     24.96 o 
  12  -2   3        3.20        6.86     26.75 o 
  13  -2   3       50.36       -4.42     31.26 o 
  14  -2   3        1.91       31.20     46.80 o 
 -14  -1   3       11.24      -45.14     49.18 o 
 -13  -1   3       34.99       73.74     48.96 o 
 -12  -1   3       31.29       38.90     29.24 o 
 -11  -1   3        5.34       -6.29     22.32 o 
 -10  -1   3       96.73       63.19     24.42 o 
  -9  -1   3      342.36      334.83     36.60 o 
  -8  -1   3       65.60       51.39     20.83 o 
  -7  -1   3      537.64      511.54     42.87 o 
  -6  -1   3     1474.77     1450.75     86.52 o 
  -5  -1   3      524.55      507.29     45.97 o 
  -4  -1   3     2686.31     2776.36    152.95 o 
  -3  -1   3     5598.49     5867.70    248.98 o 
  -2  -1   3     3600.30     3546.64    153.41 o 
  -1  -1   3     1846.94     1825.91     76.77 o 
   0  -1   3     1783.20     1700.27     73.91 o 
   1  -1   3     3790.08     3823.19    205.38 o 
   2  -1   3     9844.90    10055.57    405.60 o 
   3  -1   3     2901.16     2810.73    128.72 o 
   4  -1   3      593.67      600.09     37.07 o 
   5  -1   3     1735.49     1793.87    100.47 o 
   6  -1   3     1475.16     1486.70     88.71 o 
   7  -1   3        8.68       17.91     15.36 o 
   8  -1   3      188.79      177.98     27.65 o 
   9  -1   3      346.71      417.76     38.77 o 
  10  -1   3       35.92       60.94     28.49 o 
  11  -1   3      179.94      152.57     46.47 o 
  12  -1   3       15.39        4.43     39.11 o 
  13  -1   3        6.89        9.02     46.52 o 
  14  -1   3       22.32       36.73     50.17 o 
 -14   0   3        3.06       13.94     49.93 o 
 -13   0   3        1.36        7.18     26.81 o 
 -12   0   3        0.73      -25.83     25.83 o 
 -11   0   3       26.24       28.28     25.46 o 
 -10   0   3       35.79       53.87     24.91 o 
  -9   0   3      126.27      138.99     27.90 o 
  -8   0   3      180.49      203.46     55.93 o 
  -7   0   3      255.40      215.44     26.86 o 
  -6   0   3     4138.28     3907.47    210.72 o 
  -5   0   3     1851.18     1810.61    102.19 o 
  -4   0   3     3945.01     4008.70    211.99 o 
  -3   0   3    10063.35    10153.99    523.31 o 
  -2   0   3    15407.99    15941.20    818.41 o 
  -1   0   3     1399.10     1399.89    111.19 o 
   0   0   3     6101.12     5966.72    458.59 o 
   1   0   3        8.32        7.14      5.42 o 
   2   0   3      599.87      632.59     36.97 o 
   3   0   3       20.16       24.31     11.45 o 
   4   0   3      765.64      773.05     39.75 o 
   5   0   3     1034.58     1056.67     53.30 o 
   6   0   3      109.36      119.42     12.79 o 
   7   0   3       67.41       91.14     22.57 o 
   8   0   3       23.14        4.71     23.81 o 
   9   0   3        0.51        5.03     38.92 o 
  10   0   3       45.23       31.03     24.11 o 
  11   0   3        0.42        1.29     23.96 o 
  12   0   3       41.16       32.00     26.91 o 
  13   0   3        4.19       -5.09     42.48 o 
  14   0   3        0.41      -43.31     43.31 o 
 -14   1   3       11.64       11.66     31.70 o 
 -13   1   3       33.07       76.61     49.57 o 
 -12   1   3       27.93       11.19     26.87 o 
 -11   1   3        6.89       -4.95     28.57 o 
 -10   1   3       78.54       47.30     24.22 o 
  -9   1   3      315.98      261.07     34.95 o 
  -8   1   3       61.53       96.22     30.92 o 
  -7   1   3      634.38      634.35     79.38 o 
  -6   1   3     1495.00     1489.72     71.78 o 
  -5   1   3      353.55      369.79     31.99 o 
  -4   1   3     2863.76     2880.94    129.41 o 
  -3   1   3     6111.69     6084.68    263.44 o 
  -2   1   3     4077.89     3889.31    210.83 o 
  -1   1   3     1768.94     1800.23    105.87 o 
   0   1   3     1207.27     1235.57     84.55 o 
   1   1   3     4548.38     4520.74    237.16 o 
   2   1   3     9419.51     9437.43    552.50 o 
   3   1   3     2085.26     2010.69    139.14 o 
   4   1   3      517.38      522.31     30.85 o 
   5   1   3     1701.94     1757.20     84.69 o 
   6   1   3     1537.22     1523.77     74.76 o 
   7   1   3        8.76       -9.39     14.37 o 
   8   1   3      261.09      293.62     33.60 o 
   9   1   3      282.55      229.60     35.08 o 
  10   1   3       31.76       35.40     28.05 o 
  11   1   3      178.04      133.51     32.28 o 
  12   1   3       22.27       19.75     28.49 o 
  13   1   3        6.77       76.88     33.10 o 
  14   1   3       25.18       44.92     37.06 o 
 -14   2   3        3.91       65.28     51.45 o 
 -13   2   3        7.46       72.30     47.19 o 
 -12   2   3       36.30       78.00     47.02 o 
 -11   2   3       35.56       61.79     40.33 o 
 -10   2   3       73.21       92.05     43.65 o 
  -9   2   3       97.76       96.03     41.16 o 
  -8   2   3      112.85       93.54     40.77 o 
  -7   2   3      139.58      112.57     39.44 o 
  -6   2   3      583.10      622.52     46.18 o 
  -5   2   3      141.89      128.26     21.66 o 
  -4   2   3     6846.88     6761.81    377.38 o 
  -3   2   3     1322.32     1374.30     94.32 o 
  -2   2   3     6870.48     6705.67    396.18 o 
  -1   2   3     2812.57     2906.55    171.12 o 
   0   2   3      754.09      778.63     51.64 o 
   1   2   3     9477.88     9324.59    532.58 o 
   2   2   3     3895.82     3675.10    237.83 o 
   3   2   3       32.77       14.30     11.45 o 
   4   2   3     6919.03     7008.35    400.42 o 
   5   2   3     1290.19     1321.94     92.34 o 
   6   2   3      220.36      206.87     27.19 o 
   7   2   3     1228.62     1277.09     91.08 o 
   8   2   3      474.61      479.71    107.71 o 
   9   2   3      152.84      177.93     33.54 o 
  10   2   3      136.63      141.57     33.16 o 
  11   2   3        4.16       22.13     42.71 o 
  12   2   3        6.30       -2.27     41.54 o 
  13   2   3       43.29       56.37     49.90 o 
  14   2   3        1.41       64.56     54.38 o 
 -13   3   3        3.47      -39.66     44.81 o 
 -12   3   3        0.60      -34.41     41.43 o 
 -11   3   3       24.03       65.94     45.47 o 
 -10   3   3       73.69      129.22     47.46 o 
  -9   3   3      155.75      130.94     47.08 o 
  -8   3   3      180.89      126.29     45.47 o 
  -7   3   3      280.59      320.79     53.49 o 
  -6   3   3      395.12      404.89     37.41 o 
  -5   3   3      355.28      352.33    100.18 o 
  -4   3   3     1328.98     1348.77     79.40 o 
  -3   3   3     1204.78     1184.93     86.20 o 
  -2   3   3     3066.12     3205.83    186.51 o 
  -1   3   3     2367.26     2350.39    124.99 o 
   0   3   3     1376.43     1399.97     83.89 o 
   1   3   3      680.44      666.42     75.90 o 
   2   3   3      281.55      250.18     48.35 o 
   3   3   3       64.20       81.06     21.55 o 
   4   3   3       47.68       50.56     20.36 o 
   5   3   3      516.46      622.36     95.09 o 
   6   3   3      321.09      362.23     49.18 o 
   7   3   3      360.15      425.20     88.79 o 
   8   3   3      642.49      677.87     81.87 o 
   9   3   3       36.79       58.86     40.60 o 
  10   3   3        0.49       10.51     39.55 o 
  11   3   3       84.45      148.20     57.20 o 
  12   3   3        8.35       13.50     47.30 o 
  13   3   3        6.21       16.37     53.88 o 
 -12   4   3       39.72       30.87     52.72 o 
 -11   4   3       40.56       84.47     56.37 o 
 -10   4   3       15.83      -39.66     39.66 o 
  -9   4   3       10.86       42.76     44.25 o 
  -8   4   3      258.28      263.26     58.47 o 
  -7   4   3       27.41       59.52     38.17 o 
  -6   4   3       57.30       75.18     39.66 o 
  -5   4   3      718.95      627.86     57.07 o 
  -4   4   3      316.13      338.76     38.47 o 
  -3   4   3      521.65      521.49     42.33 o 
  -2   4   3     1599.64     1684.70    119.40 o 
  -1   4   3      279.64      298.71     30.51 o 
   0   4   3      787.09      856.49     61.73 o 
   1   4   3      699.16      625.27     80.43 o 
   2   4   3      318.49      355.20     35.92 o 
   3   4   3      377.20      465.77     42.06 o 
   4   4   3      491.34      457.12     44.25 o 
   5   4   3       51.36       34.41     24.52 o 
   6   4   3       61.39       36.30     25.73 o 
   7   4   3      240.39      278.96     41.87 o 
   8   4   3       22.88      -15.10     35.13 o 
   9   4   3        1.69       -7.41     37.45 o 
  10   4   3       85.52       62.29     46.25 o 
  11   4   3       16.98       26.11     47.52 o 
  12   4   3        4.18       47.19     55.65 o 
 -12   5   3        0.53       19.91     56.04 o 
 -11   5   3        6.14       -4.65     47.91 o 
 -10   5   3        3.38      -23.84     46.80 o 
  -9   5   3       15.36       -2.99     47.85 o 
  -8   5   3        0.25       12.17     43.92 o 
  -7   5   3        9.27       10.18     39.88 o 
  -6   5   3      290.58      272.50     56.42 o 
  -5   5   3       70.26       79.59     27.18 o 
  -4   5   3      268.07      314.03     38.11 o 
  -3   5   3      588.19      692.60    200.97 o 
  -2   5   3       60.06       70.46     35.63 o 
  -1   5   3      213.83      242.88     28.82 o 
   0   5   3     2411.18     2424.83    150.09 o 
   1   5   3       90.89      127.29     50.95 o 
   2   5   3     1277.04     1095.20    131.05 o 
   3   5   3      680.82      651.03     56.24 o 
   4   5   3      247.40      288.23     39.36 o 
   5   5   3      108.25      105.68     31.87 o 
   6   5   3      421.63      561.17     58.76 o 
   7   5   3       57.55       30.92     32.77 o 
   8   5   3       32.82      112.57     50.28 o 
   9   5   3      107.16      200.36     64.11 o 
  10   5   3       14.60      -26.88     46.58 o 
  11   5   3       10.43       10.68     58.86 o 
  12   5   3       17.95       44.31     53.27 o 
 -11   6   3        3.44      -27.99     51.28 o 
 -10   6   3        4.96      -16.04     51.56 o 
  -9   6   3       10.15       50.73     50.95 o 
  -8   6   3       62.36       66.99     47.02 o 
  -7   6   3       15.05      -14.77     38.06 o 
  -6   6   3       10.70      -25.23     35.46 o 
  -5   6   3      191.77      185.72     45.00 o 
  -4   6   3       84.80      101.60     29.41 o 
  -3   6   3       65.69       34.58     31.61 o 
  -2   6   3      389.06      416.79     41.65 o 
  -1   6   3      190.79      212.20     66.60 o 
   0   6   3      198.75      200.92     64.72 o 
   1   6   3      573.26      568.90     91.94 o 
   2   6   3       90.65      -11.51     51.06 o 
   3   6   3       11.10       14.65     25.94 o 
   4   6   3      242.21      187.02     36.88 o 
   5   6   3      163.69      209.96     39.80 o 
   6   6   3       31.28       31.05     33.94 o 
   7   6   3       69.62      117.91     40.68 o 
   8   6   3        2.88       57.53     50.89 o 
   9   6   3        3.33      -11.51     49.12 o 
  10   6   3        5.91       39.11     60.08 o 
  11   6   3        3.72        2.32     64.83 o 
 -10   7   3        2.29        7.25     63.23 o 
  -9   7   3        1.26       67.27     61.29 o 
  -8   7   3        1.54       -7.41     48.57 o 
  -7   7   3       14.30       31.03     51.56 o 
  -6   7   3       25.00       -6.42     45.47 o 
  -5   7   3       60.75      121.96     37.65 o 
  -4   7   3       53.04       18.97     53.99 o 
  -3   7   3        0.38       42.48     52.00 o 
  -2   7   3      218.00      291.31     75.45 o 
  -1   7   3       39.85      -28.54     49.90 o 
   0   7   3      128.49      -16.43     47.68 o 
   1   7   3       10.53      100.79     58.03 o 
   2   7   3        8.06      -23.07     54.16 o 
   3   7   3       28.25       65.28     59.19 o 
   4   7   3       41.77      -12.50     57.86 o 
   5   7   3       11.08       16.72     44.59 o 
   6   7   3        3.45       28.86     35.90 o 
   7   7   3       17.70       66.60     50.89 o 
   8   7   3        3.77       71.86     58.31 o 
   9   7   3        5.27      -26.77     55.32 o 
  10   7   3       13.32       30.54     60.08 o 
  -9   8   3       29.27      102.56     69.37 o 
  -8   8   3        2.86        3.87     54.88 o 
  -4   8   3        7.08      -20.80     54.10 o 
  -3   8   3        8.47       14.38     60.52 o 
  -2   8   3       58.87       11.23     61.68 o 
  -1   8   3       14.94      108.26     69.76 o 
   0   8   3        4.25      -46.03     58.20 o 
   1   8   3       23.84       -4.98     57.37 o 
   2   8   3       37.90       75.73     72.74 o 
   3   8   3       28.19       -9.57     61.96 o 
   4   8   3       15.41       87.40     73.13 o 
   5   8   3       48.07      115.28     79.27 o 
   6   8   3        0.48      -21.85     47.91 o 
   7   8   3       19.17      -49.57     49.57 o 
   8   8   3        5.57       22.35     60.41 o 
   0   9   3       38.71      101.51     70.59 o 
   1   9   3        2.21       28.60     64.06 o 
  -2 -10   4        4.62       -0.06     40.44 o 
  -1 -10   4        4.30       82.54     44.64 o 
   0 -10   4        2.72       53.71     44.92 o 
  -6  -9   4       24.21      -44.42     44.42 o 
  -5  -9   4        6.81       -3.50     45.39 o 
  -4  -9   4        2.63        4.70     63.67 o 
  -3  -9   4        2.41       14.85     29.52 o 
  -2  -9   4       15.27       35.10     28.94 o 
  -1  -9   4        1.19        5.84     27.39 o 
   0  -9   4       11.03      -25.77     25.77 o 
   1  -9   4        6.48       -0.16     26.74 o 
   2  -9   4        8.01       29.94     35.07 o 
   3  -9   4        5.86       17.69     27.78 o 
   4  -9   4       28.40       70.48     33.32 o 
   5  -9   4        5.55      -24.60     26.03 o 
  -8  -8   4        0.77       80.43     55.37 o 
  -7  -8   4       10.76       53.89     31.97 o 
  -6  -8   4        6.74        7.96     26.07 o 
  -5  -8   4        3.62       -2.96     37.20 o 
  -4  -8   4       47.36       19.36     29.26 o 
  -3  -8   4        2.69       -2.92     36.29 o 
  -2  -8   4        6.64       34.64     25.12 o 
  -1  -8   4        7.15      -21.51     21.51 o 
   0  -8   4        2.65       50.53     24.34 o 
   1  -8   4        5.04       42.21     24.93 o 
   2  -8   4       18.34      -15.30     24.07 o 
   3  -8   4       17.17       -8.99     20.43 o 
   4  -8   4       17.21       42.07     27.00 o 
   5  -8   4        6.15      -23.23     23.23 o 
   6  -8   4        3.28       -3.05     61.60 o 
   7  -8   4       29.46       19.12     35.87 o 
   8  -8   4        1.21       11.51     30.20 o 
 -10  -7   4       10.37       23.18     50.28 o 
  -9  -7   4        5.29       48.47     31.16 o 
  -8  -7   4       26.52       54.22     29.47 o 
  -7  -7   4        4.74        1.26     40.02 o 
  -6  -7   4       17.05       74.21     27.04 o 
  -5  -7   4        4.63        2.75     22.56 o 
  -4  -7   4       32.40       33.54     23.36 o 
  -3  -7   4        9.05       17.55     28.10 o 
  -2  -7   4       24.19       44.55     21.99 o 
  -1  -7   4       27.40       43.77     22.52 o 
   0  -7   4       42.49       -8.36     19.55 o 
   1  -7   4       10.90        4.19     21.10 o 
   2  -7   4      132.76      149.50     31.06 o 
   3  -7   4       58.63       68.37     23.78 o 
   4  -7   4       63.62       64.57     23.48 o 
   5  -7   4       21.93       34.41     23.55 o 
   6  -7   4       51.35       33.55     24.99 o 
   7  -7   4       50.93       12.39     24.47 o 
   8  -7   4       13.94       13.35     27.48 o 
   9  -7   4        5.60      -12.07     71.78 o 
  10  -7   4       14.27      107.87     51.45 o 
 -11  -6   4        6.38       -1.11     52.11 o 
 -10  -6   4        1.32       63.06     52.72 o 
  -9  -6   4        3.50      -18.46     27.69 o 
  -8  -6   4        3.21       11.63     41.85 o 
  -7  -6   4       53.53       28.92     38.09 o 
  -6  -6   4        4.93        9.97     19.84 o 
  -5  -6   4       60.60       58.63     35.29 o 
  -4  -6   4      413.80      388.05     38.59 o 
  -3  -6   4      116.29      119.92     40.44 o 
  -2  -6   4      102.62      111.55     23.65 o 
  -1  -6   4      656.33      661.08     54.30 o 
   0  -6   4      595.53      585.16     45.90 o 
   1  -6   4      476.23      467.11     39.02 o 
   2  -6   4      609.73      636.88     48.63 o 
   3  -6   4       18.69       21.93     18.42 o 
   4  -6   4      138.17      171.84     26.68 o 
   5  -6   4      191.78      154.31     77.20 o 
   6  -6   4       37.01       -6.32     27.60 o 
   7  -6   4       10.97       16.67     23.68 o 
   8  -6   4       46.43       36.63     37.62 o 
   9  -6   4        9.78       -7.37     41.02 o 
  10  -6   4        8.56        1.16     28.09 o 
  11  -6   4        4.16       18.92     45.58 o 
 -12  -5   4        3.68       10.29     55.04 o 
 -11  -5   4       59.65       79.82     54.88 o 
 -10  -5   4        6.01       21.52     26.97 o 
  -9  -5   4       55.57       59.17     26.12 o 
  -8  -5   4      108.95      104.12     27.84 o 
  -7  -5   4       10.21       29.47     20.53 o 
  -6  -5   4      311.31      327.14     34.07 o 
  -5  -5   4      182.28      183.78     25.76 o 
  -4  -5   4       49.35       18.51     16.02 o 
  -3  -5   4      347.58      421.48     34.25 o 
  -2  -5   4      418.38      431.44     27.30 o 
  -1  -5   4       46.95        8.28     22.98 o 
   0  -5   4      495.75      539.60     38.27 o 
   1  -5   4      182.95      167.37     22.31 o 
   2  -5   4      167.28      172.65     23.75 o 
   3  -5   4       36.97       39.82     16.82 o 
   4  -5   4       51.23       38.63     16.89 o 
   5  -5   4       86.14       88.55     23.01 o 
   6  -5   4       13.50       20.19     20.00 o 
   7  -5   4      115.68      136.15     28.27 o 
   8  -5   4       37.04       -2.41     22.69 o 
   9  -5   4      102.09       63.28     44.20 o 
  10  -5   4       25.65       -9.26     25.15 o 
  11  -5   4       17.57       16.36     29.42 o 
  12  -5   4        0.15      -16.28     31.43 o 
 -13  -4   4        7.13       80.27     59.69 o 
 -12  -4   4        6.87      -12.45     49.79 o 
 -11  -4   4        1.13       -7.79     27.12 o 
 -10  -4   4       18.73       27.89     24.92 o 
  -9  -4   4       17.73       43.56     21.20 o 
  -8  -4   4       38.71       41.54     31.64 o 
  -7  -4   4       72.17       53.64     20.53 o 
  -6  -4   4      115.04       77.21     28.35 o 
  -5  -4   4      380.60      361.61     25.12 o 
  -4  -4   4      399.00      398.27     50.18 o 
  -3  -4   4     1246.96     1338.90     62.79 o 
  -2  -4   4     1159.96     1124.61     52.70 o 
  -1  -4   4     1409.71     1478.97     82.08 o 
   0  -4   4      754.11      796.55     52.77 o 
   1  -4   4      151.94      138.61     18.43 o 
   2  -4   4      556.74      486.69     36.55 o 
   3  -4   4     1685.87     1595.91     90.61 o 
   4  -4   4      124.04      144.34     22.14 o 
   5  -4   4      782.90      822.78     53.55 o 
   6  -4   4      252.76      293.51     48.68 o 
   7  -4   4      115.34       82.04     23.09 o 
   8  -4   4       75.09      115.95     68.46 o 
   9  -4   4        3.00      -15.25     34.35 o 
  10  -4   4       99.24       32.71     27.32 o 
  11  -4   4       27.64       14.94     28.54 o 
  12  -4   4       36.01       69.39     35.25 o 
  13  -4   4       19.87      -38.50     38.50 o 
 -14  -3   4        1.53       -2.77     48.18 o 
 -13  -3   4        1.83      -43.04     43.04 o 
 -12  -3   4       11.71       23.25     26.98 o 
 -11  -3   4       44.39       56.06     25.61 o 
 -10  -3   4       57.24       14.13     22.81 o 
  -9  -3   4       93.32       83.82     24.13 o 
  -8  -3   4      555.78      605.79     39.34 o 
  -7  -3   4      136.44      177.25     23.93 o 
  -6  -3   4      407.32      406.78     32.09 o 
  -5  -3   4     1079.85     1127.81     61.95 o 
  -4  -3   4      544.59      556.69     31.53 o 
  -3  -3   4      916.80      920.41     41.89 o 
  -2  -3   4     2610.66     2885.94    131.15 o 
  -1  -3   4      915.05      824.62     42.34 o 
   0  -3   4      473.35      501.08     34.98 o 
   1  -3   4     2430.93     2353.22    121.53 o 
   2  -3   4     2187.36     2061.49    106.77 o 
   3  -3   4       95.54       71.43     14.26 o 
   4  -3   4     2392.76     2306.68    101.84 o 
   5  -3   4     1257.43     1298.09     72.58 o 
   6  -3   4       50.32       59.03     18.38 o 
   7  -3   4      512.40      616.68     48.39 o 
   8  -3   4       40.05       18.65     25.58 o 
   9  -3   4      223.87      205.67     34.19 o 
  10  -3   4       52.21       19.52     25.57 o 
  11  -3   4        6.34       49.85     29.50 o 
  12  -3   4       38.05       39.50     33.46 o 
  13  -3   4        1.01       46.29     37.95 o 
 -14  -2   4        7.97      118.82     58.36 o 
 -13  -2   4       28.00        9.96     47.52 o 
 -12  -2   4       50.93       45.98     28.09 o 
 -11  -2   4       14.51        2.71     35.10 o 
 -10  -2   4      124.50       89.04     23.29 o 
  -9  -2   4       48.53       25.77     16.45 o 
  -8  -2   4       21.49       56.01     16.97 o 
  -7  -2   4      907.59      984.49     50.08 o 
  -6  -2   4      852.85      890.55     46.08 o 
  -5  -2   4      321.73      306.11     21.82 o 
  -4  -2   4     4665.05     4501.49    197.81 o 
  -3  -2   4     4646.77     4604.37    194.06 o 
  -2  -2   4     2941.42     2929.43    122.55 o 
  -1  -2   4     9078.24     8954.05    361.65 o 
   0  -2   4      462.42      451.27     29.27 o 
   1  -2   4     4523.38     4592.64    226.83 o 
   2  -2   4     2650.14     2489.17    169.39 o 
   3  -2   4      642.70      652.56     32.01 o 
   4  -2   4     1735.80     1850.02     82.88 o 
   5  -2   4      712.01      652.00     35.19 o 
   6  -2   4      141.60      168.05     27.44 o 
   7  -2   4        3.02       -6.78     11.51 o 
   8  -2   4      238.64      218.74     30.75 o 
   9  -2   4       42.44       34.95     22.78 o 
  10  -2   4       45.75       17.40     24.65 o 
  11  -2   4       50.40       54.19     29.54 o 
  12  -2   4       30.90      -12.68     27.59 o 
  13  -2   4        5.25       -3.36     31.33 o 
 -14  -1   4       18.07       -3.26     48.02 o 
 -13  -1   4       18.92       33.95     39.75 o 
 -12  -1   4       20.71       48.95     27.74 o 
 -11  -1   4      198.45      179.15     34.50 o 
 -10  -1   4       76.59       68.54     34.71 o 
  -9  -1   4      333.63      271.35     39.55 o 
  -8  -1   4      961.58      916.80     64.61 o 
  -7  -1   4       55.90       58.75     17.91 o 
  -6  -1   4      824.84      807.75     53.24 o 
  -5  -1   4     3305.18     3203.81    179.90 o 
  -4  -1   4      482.99      485.16     31.73 o 
  -3  -1   4     1287.20     1276.58     57.50 o 
  -2  -1   4     3844.15     4058.35    171.33 o 
  -1  -1   4     5339.53     5200.52    215.40 o 
   0  -1   4     5182.47     5034.50    246.84 o 
   1  -1   4     7480.07     7578.83    371.74 o 
   2  -1   4     2760.46     2748.73    124.09 o 
   3  -1   4        4.24       10.55      7.72 o 
   4  -1   4    12635.75    12484.89    645.32 o 
   5  -1   4     2892.53     2963.71    154.73 o 
   6  -1   4     1361.29     1399.38     87.38 o 
   7  -1   4     1365.59     1348.99     80.80 o 
   8  -1   4       22.21       20.92     18.21 o 
   9  -1   4      205.98      205.80     31.71 o 
  10  -1   4      134.07      121.54     28.17 o 
  11  -1   4        8.37        4.76     36.12 o 
  12  -1   4       49.89       61.18     45.64 o 
  13  -1   4        9.01       21.57     48.96 o 
  14  -1   4        6.95       27.38     51.06 o 
 -14   0   4        1.38      -21.02     29.59 o 
 -13   0   4        4.45       -1.32     27.91 o 
 -12   0   4       18.15      -13.35     25.25 o 
 -11   0   4       33.50       32.54     26.07 o 
 -10   0   4        8.70       23.56     22.37 o 
  -9   0   4       10.91       12.23     25.72 o 
  -8   0   4      193.59      194.25     27.47 o 
  -7   0   4        1.94      -12.10     12.10 o 
  -6   0   4      554.74      567.28     41.35 o 
  -5   0   4      237.40      230.10     22.21 o 
  -4   0   4      130.10      147.32     16.10 o 
  -3   0   4      444.84      430.94     31.14 o 
  -2   0   4     2734.81     2758.62    144.47 o 
  -1   0   4        6.96        8.91      6.69 o 
   0   0   4     5498.46     5498.34    282.69 o 
   1   0   4     5929.27     6257.36    434.08 o 
   2   0   4     7950.82     7962.25    410.47 o 
   3   0   4      263.44      255.88     20.43 o 
   4   0   4      413.10      484.45     34.02 o 
   5   0   4      951.70      995.28     50.77 o 
   6   0   4      183.40      168.91     20.36 o 
   7   0   4      466.24      465.20     39.73 o 
   8   0   4      131.92      165.34     26.97 o 
   9   0   4       88.42       72.84     26.55 o 
  10   0   4       55.16       49.87     30.29 o 
  11   0   4        8.93      -15.03     37.64 o 
  12   0   4       47.15      124.64     34.66 o 
  13   0   4       24.81       11.95     47.46 o 
  14   0   4       30.09       42.93     54.38 o 
 -14   1   4       14.41        7.38     33.24 o 
 -13   1   4       18.41       -8.84     28.17 o 
 -12   1   4       12.54       -6.39     25.20 o 
 -11   1   4      183.04      141.56     32.11 o 
 -10   1   4       79.67      110.25     27.47 o 
  -9   1   4      266.82      276.77     34.72 o 
  -8   1   4      971.74     1018.68     66.29 o 
  -7   1   4       57.16       30.78     16.87 o 
  -6   1   4      843.52      811.48     43.63 o 
  -5   1   4     3356.04     3443.31    152.13 o 
  -4   1   4      438.58      435.09     25.81 o 
  -3   1   4     1390.89     1354.84     80.13 o 
  -2   1   4     4302.24     4250.51    343.36 o 
  -1   1   4     5304.36     5193.74    294.80 o 
   0   1   4     5175.23     5028.67    284.41 o 
   1   1   4     7485.14     7572.60    426.43 o 
   2   1   4     3318.39     3262.57    170.60 o 
   3   1   4       13.35        8.76      7.09 o 
   4   1   4    12662.16    12489.97    547.41 o 
   5   1   4     2583.70     2755.67    130.43 o 
   6   1   4     1449.27     1532.99     74.13 o 
   7   1   4     1275.42     1239.66     81.13 o 
   8   1   4       11.95       30.78     19.49 o 
   9   1   4      227.46      321.00     37.46 o 
  10   1   4      126.91       80.54     47.82 o 
  11   1   4       11.42      -14.95     39.66 o 
  12   1   4       50.92       28.87     35.96 o 
  13   1   4        9.43      -12.27     31.50 o 
  14   1   4        5.47       -0.56     40.41 o 
 -14   2   4        8.25      -31.86     31.86 o 
 -13   2   4       34.45       15.88     44.64 o 
 -12   2   4       65.84       98.08     50.40 o 
 -11   2   4       18.91       -8.19     35.07 o 
 -10   2   4      156.18       92.44     47.02 o 
  -9   2   4       35.58       93.43     41.32 o 
  -8   2   4       21.46       58.25     36.51 o 
  -7   2   4      875.13      814.01     97.58 o 
  -6   2   4      871.07      878.66     62.14 o 
  -5   2   4      456.81      429.08     52.41 o 
  -4   2   4     4994.20     5033.29    272.63 o 
  -3   2   4     4794.73     4653.65    266.94 o 
  -2   2   4     2810.91     2809.24    169.34 o 
  -1   2   4     8596.57     8387.10    494.00 o 
   0   2   4      546.85      570.32     35.77 o 
   1   2   4     4487.13     4500.77    385.85 o 
   2   2   4     2126.52     2159.64    203.52 o 
   3   2   4      712.94      645.92     46.31 o 
   4   2   4     1736.23     1939.56    163.74 o 
   5   2   4      610.38      655.34     52.11 o 
   6   2   4       95.45       88.74     22.64 o 
   7   2   4        0.47       25.98     19.33 o 
   8   2   4      216.13      213.72     33.00 o 
   9   2   4       49.83       62.42     25.83 o 
  10   2   4       49.39       86.99     29.05 o 
  11   2   4       41.52      133.54     46.85 o 
  12   2   4       33.20       71.25     45.75 o 
  13   2   4        6.05        4.54     46.58 o 
  14   2   4        5.62       20.74     53.82 o 
 -13   3   4        0.85      -32.53     41.65 o 
 -12   3   4        9.56       27.16     44.37 o 
 -11   3   4       42.92       32.53     44.09 o 
 -10   3   4       67.14      157.33     52.50 o 
  -9   3   4       85.38       90.78     44.14 o 
  -8   3   4      593.24      648.50     83.48 o 
  -7   3   4      169.86      142.28     46.03 o 
  -6   3   4      336.85      348.24     46.88 o 
  -5   3   4     1064.15     1074.06     76.22 o 
  -4   3   4      532.06      628.60     48.09 o 
  -3   3   4      729.79      733.56     59.60 o 
  -2   3   4     3142.97     3454.72    205.26 o 
  -1   3   4      623.36      595.84     49.23 o 
   0   3   4      651.52      702.55    100.90 o 
   1   3   4     2352.38     2341.18    137.78 o 
   2   3   4     2072.01     1990.49    124.20 o 
   3   3   4       50.12       45.83     15.87 o 
   4   3   4     2476.65     2337.37    143.62 o 
   5   3   4     1135.97     1117.98     83.03 o 
   6   3   4       13.94       15.76     19.83 o 
   7   3   4      603.62      621.27     55.69 o 
   8   3   4       55.39       55.98     41.88 o 
   9   3   4      245.94      258.23     57.70 o 
  10   3   4       50.97        7.86     39.17 o 
  11   3   4        6.37       -7.19     41.60 o 
  12   3   4       34.91        8.91     49.23 o 
  13   3   4        2.85       -0.83     50.95 o 
 -12   4   4        4.92      -28.21     41.21 o 
 -11   4   4        2.10      -41.60     41.60 o 
 -10   4   4       12.05       46.47     47.46 o 
  -9   4   4       14.26       -9.46     38.72 o 
  -8   4   4       25.67       62.68     42.15 o 
  -7   4   4       69.61       32.25     37.67 o 
  -6   4   4       85.33      130.55     42.60 o 
  -5   4   4      297.38      293.33     37.77 o 
  -4   4   4      288.59      281.06     36.34 o 
  -3   4   4     1159.77     1340.23     90.22 o 
  -2   4   4     1104.35     1059.47     74.60 o 
  -1   4   4     1451.21     1519.78     96.12 o 
   0   4   4      752.05      781.48     55.04 o 
   1   4   4      205.92      231.40     49.18 o 
   2   4   4      546.68      551.47     44.87 o 
   3   4   4     1702.12     1687.70    107.67 o 
   4   4   4      122.84      154.07     28.09 o 
   5   4   4      810.34      784.33     64.74 o 
   6   4   4      338.29      336.94     42.64 o 
   7   4   4      127.88      163.18     35.30 o 
   8   4   4       39.21      -32.80     36.45 o 
   9   4   4       11.10       21.13     44.48 o 
  10   4   4      114.99      105.11     57.81 o 
  11   4   4       32.86      108.65     58.25 o 
  12   4   4       33.70      -35.02     57.64 o 
 -12   5   4        6.31       26.88     53.60 o 
 -11   5   4       61.80      109.59     59.25 o 
 -10   5   4        6.07       11.67     48.85 o 
  -9   5   4       57.72       52.66     51.61 o 
  -8   5   4      126.11      138.57     54.82 o 
  -7   5   4       12.65       74.74     42.37 o 
  -6   5   4      275.43      302.87     58.03 o 
  -5   5   4      170.40      194.39     35.56 o 
  -4   5   4       55.32       81.47     25.72 o 
  -3   5   4      367.90      354.41     40.21 o 
  -2   5   4      363.71      344.74     38.22 o 
  -1   5   4       71.44       54.50     17.72 o 
   0   5   4      521.54      458.74     40.29 o 
   1   5   4      123.93      122.36     50.62 o 
   2   5   4      197.93      282.46     62.40 o 
   3   5   4       31.00       27.17     21.48 o 
   4   5   4       42.85       -9.61     22.06 o 
   5   5   4       92.15       91.31     30.55 o 
   6   5   4        6.29      -13.44     28.43 o 
   7   5   4      120.03      209.92     43.73 o 
   8   5   4       46.35      138.35     54.10 o 
   9   5   4       94.86      100.96     58.25 o 
  10   5   4       20.23       66.77     56.31 o 
  11   5   4       13.63       25.23     59.02 o 
 -11   6   4        8.15        5.03     55.32 o 
 -10   6   4        4.13      -49.45     49.45 o 
  -9   6   4        7.74       15.27     52.05 o 
  -8   6   4        2.70       58.36     50.78 o 
  -7   6   4       43.89       34.57     45.31 o 
  -6   6   4        8.06      -13.88     34.02 o 
  -5   6   4       50.50       67.98     29.84 o 
  -4   6   4      399.97      432.39     48.39 o 
  -3   6   4      129.41      147.80     30.02 o 
  -2   6   4       87.64      100.07     55.60 o 
  -1   6   4      607.19      647.84    100.96 o 
   0   6   4      704.33      749.07    102.95 o 
   1   6   4      389.45      408.25     84.19 o 
   2   6   4      660.38      617.69    101.45 o 
   3   6   4       22.29       -7.03     47.80 o 
   4   6   4      100.80       95.13     33.17 o 
   5   6   4      207.67      210.89     78.36 o 
   6   6   4       22.02       33.26     30.96 o 
   7   6   4       17.93      -18.21     35.42 o 
   8   6   4       37.57       79.13     40.35 o 
   9   6   4        4.49       -6.36     50.12 o 
  10   6   4       11.58       11.01     54.49 o 
  11   6   4        6.78       50.23     66.05 o 
 -10   7   4        8.63       29.15     62.01 o 
  -9   7   4        3.92       71.97     57.25 o 
  -8   7   4       25.24       83.75     58.53 o 
  -7   7   4        4.52       24.45     47.74 o 
  -6   7   4       14.32       53.05     45.69 o 
  -5   7   4        6.51        8.27     30.57 o 
  -4   7   4       23.57      -22.85     46.14 o 
  -3   7   4       11.13       10.34     48.85 o 
  -2   7   4       30.87       10.40     49.40 o 
  -1   7   4       20.11      -31.53     46.25 o 
   0   7   4       50.92       44.42     51.34 o 
   1   7   4        3.23      -31.86     48.40 o 
   2   7   4      158.42      129.22     69.59 o 
   3   7   4       77.90      170.66     67.10 o 
   4   7   4       66.59       11.12     59.58 o 
   5   7   4       21.61       63.71     36.88 o 
   6   7   4       50.21       91.18     41.29 o 
   7   7   4       41.52       61.96     41.27 o 
   8   7   4       10.96       13.72     56.26 o 
   9   7   4        3.79      -20.19     57.48 o 
  -9   8   4        0.18      -56.31     56.31 o 
  -8   8   4        0.23       29.93     59.97 o 
  -4   8   4       52.45       66.55     62.79 o 
  -3   8   4        2.64       23.68     58.31 o 
  -2   8   4        9.81      -29.54     55.48 o 
  -1   8   4       10.51        2.43     61.07 o 
   0   8   4        4.24       54.82     62.34 o 
   1   8   4        6.20       25.45     61.02 o 
   2   8   4       20.86       65.17     71.03 o 
   3   8   4       12.76      -11.56     61.96 o 
   4   8   4       16.81      -56.20     56.20 o 
   5   8   4        8.65       67.38     76.23 o 
   6   8   4        1.51       36.01     69.87 o 
   7   8   4       33.35       29.65     52.61 o 
   8   8   4        2.30       15.43     60.46 o 
  -3   9   4        2.29       84.64     75.95 o 
  -2   9   4       19.27       24.28     65.83 o 
  -1   9   4        1.22        2.21     64.34 o 
   0   9   4       15.92       12.83     66.27 o 
   1   9   4        4.07       32.97     66.33 o 
   2   9   4        8.24       86.02     77.61 o 
   3   9   4        3.53      -12.23     73.63 o 
   4   9   4       24.96      113.62     82.26 o 
  -2 -10   5        1.04        4.26     42.93 o 
  -1 -10   5        6.94        2.32     42.93 o 
   0 -10   5        9.12      -28.16     40.44 o 
  -5  -9   5       29.72       51.09     36.12 o 
  -4  -9   5        2.65       22.48     29.17 o 
  -3  -9   5       19.59       -3.41     27.61 o 
  -2  -9   5        5.78      -21.08     30.66 o 
  -1  -9   5        4.40      -13.81     58.08 o 
   0  -9   5        2.23      -23.27     34.27 o 
   1  -9   5       23.49        8.80     36.79 o 
   2  -9   5       34.69       41.86     28.13 o 
   3  -9   5        5.56        3.57     28.31 o 
   4  -9   5        1.76       -1.02     27.24 o 
   5  -9   5        8.04       42.45     29.78 o 
  -8  -8   5        2.28       -0.28     45.86 o 
  -7  -8   5        7.79       -2.11     30.27 o 
  -6  -8   5        6.71        4.46     33.58 o 
  -5  -8   5       32.31       70.83     28.21 o 
  -4  -8   5       23.35       35.00     29.43 o 
  -3  -8   5        2.42       -5.57     24.04 o 
  -2  -8   5       41.77       84.98     30.04 o 
  -1  -8   5        7.00       -9.22     36.26 o 
   0  -8   5       34.57       31.75     50.26 o 
   1  -8   5       19.96      -14.43     27.47 o 
   2  -8   5       26.77       31.57     24.82 o 
   3  -8   5       29.84      -14.19     25.02 o 
   4  -8   5        3.77       -6.98     23.03 o 
   5  -8   5        8.10      -29.10     29.10 o 
   6  -8   5       42.83       95.93     32.71 o 
   7  -8   5        1.17        6.40     52.80 o 
   8  -8   5        8.39       14.94     38.50 o 
 -10  -7   5        7.30       34.91     52.94 o 
  -9  -7   5        1.41       -2.43     44.14 o 
  -8  -7   5       18.88       16.07     28.52 o 
  -7  -7   5       44.05       54.07     27.58 o 
  -6  -7   5        0.26       32.85     24.70 o 
  -5  -7   5       18.66       67.25     35.54 o 
  -4  -7   5       38.28       36.81     24.10 o 
  -3  -7   5       25.98        1.12     26.88 o 
  -2  -7   5       10.04       -3.02     20.48 o 
  -1  -7   5      215.99      200.28     31.87 o 
   0  -7   5       33.52       14.61     22.36 o 
   1  -7   5      111.39      123.62     26.65 o 
   2  -7   5       74.52       72.22     24.44 o 
   3  -7   5       10.07       10.72     21.27 o 
   4  -7   5      119.14       73.24     25.49 o 
   5  -7   5       32.32        7.73     21.83 o 
   6  -7   5       11.44       -1.99     22.03 o 
   7  -7   5        9.01       18.79     26.73 o 
   8  -7   5       36.06       50.50     46.97 o 
   9  -7   5        9.32      -45.22     45.22 o 
 -11  -6   5       11.20       26.22     51.23 o 
 -10  -6   5        8.40      -14.27     43.81 o 
  -9  -6   5       10.87      -26.77     37.56 o 
  -8  -6   5        5.51       19.34     28.74 o 
  -7  -6   5       18.46      -19.87     19.87 o 
  -6  -6   5       19.68       30.25     20.24 o 
  -5  -6   5      106.52       91.78     27.44 o 
  -4  -6   5       40.12       34.44     20.77 o 
  -3  -6   5      328.85      292.32     81.37 o 
  -2  -6   5      226.61      230.58     29.54 o 
  -1  -6   5       22.95       29.38     19.55 o 
   0  -6   5      276.33      255.59     29.65 o 
   1  -6   5      556.36      598.41     55.71 o 
   2  -6   5      299.78      322.06     33.79 o 
   3  -6   5      124.25       98.94     33.99 o 
   4  -6   5      161.49      216.61     53.30 o 
   5  -6   5       42.46       58.25     21.77 o 
   6  -6   5        9.69       12.99     24.73 o 
   7  -6   5       34.37       10.02     22.84 o 
   8  -6   5        2.70        0.24     43.54 o 
   9  -6   5        6.54      -30.92     33.08 o 
  10  -6   5       12.36       20.37     53.85 o 
  11  -6   5       11.88       41.10     44.81 o 
 -12  -5   5        0.40       74.35     55.60 o 
 -11  -5   5        2.99       25.17     51.00 o 
 -10  -5   5        8.31       20.69     42.15 o 
  -9  -5   5        7.66        7.08     22.88 o 
  -8  -5   5       14.70       20.59     22.08 o 
  -7  -5   5       27.04       48.08     21.89 o 
  -6  -5   5       59.94       54.87     20.83 o 
  -5  -5   5       87.07      105.10     21.68 o 
  -4  -5   5       28.15       41.75     18.91 o 
  -3  -5   5      131.41      139.83     19.52 o 
  -2  -5   5      228.66      251.04     22.91 o 
  -1  -5   5      116.58      139.54     21.27 o 
   0  -5   5      463.14      512.98     38.50 o 
   1  -5   5      622.98      565.87     41.89 o 
   2  -5   5      165.84      157.81     23.41 o 
   3  -5   5      446.61      465.36     37.63 o 
   4  -5   5      146.35      153.31     24.41 o 
   5  -5   5      450.13      491.34     40.35 o 
   6  -5   5       82.09       62.96     23.11 o 
   7  -5   5      153.98      216.34     31.85 o 
   8  -5   5       53.76       47.33     25.05 o 
   9  -5   5       32.47       43.79     26.07 o 
  10  -5   5       14.64       -4.83     31.20 o 
  11  -5   5        5.21       -9.12     65.69 o 
  12  -5   5        0.13       22.63     42.32 o 
 -13  -4   5        7.11       12.67     52.28 o 
 -12  -4   5        5.16        9.02     46.47 o 
 -11  -4   5       29.97       25.78     46.25 o 
 -10  -4   5       36.96       74.69     51.70 o 
  -9  -4   5       90.67       44.34     31.95 o 
  -8  -4   5      250.31      276.31     32.82 o 
  -7  -4   5       16.66       26.59     19.22 o 
  -6  -4   5      452.00      428.98     30.00 o 
  -5  -4   5      761.65      772.17     41.07 o 
  -4  -4   5      103.40       70.07     19.00 o 
  -3  -4   5     1384.22     1431.27     65.88 o 
  -2  -4   5     2132.81     2092.77     91.90 o 
  -1  -4   5     1710.21     1622.76     84.27 o 
   0  -4   5     1355.35     1388.02     79.98 o 
   1  -4   5     1762.71     1677.20     92.56 o 
   2  -4   5     1503.75     1377.61     78.45 o 
   3  -4   5     1083.64     1103.55     64.74 o 
   4  -4   5      360.86      390.32     43.67 o 
   5  -4   5      251.10      273.55     30.04 o 
   6  -4   5      197.15      211.89     28.53 o 
   7  -4   5      330.21      375.35     38.53 o 
   8  -4   5      168.37      106.91     26.62 o 
   9  -4   5       11.29       -2.94     44.45 o 
  10  -4   5       21.45       41.34     28.81 o 
  11  -4   5        4.91        6.42     29.79 o 
  12  -4   5        6.12      -17.33     32.80 o 
 -14  -3   5        1.73       -8.52     49.68 o 
 -13  -3   5       17.26       21.63     48.46 o 
 -12  -3   5        3.13      -37.56     43.48 o 
 -11  -3   5       76.32       52.92     27.71 o 
 -10  -3   5       91.60      106.95     26.09 o 
  -9  -3   5       11.61      -17.51     17.51 o 
  -8  -3   5      112.05      113.53     19.88 o 
  -7  -3   5      591.10      641.26     38.83 o 
  -6  -3   5       64.54       57.01     21.25 o 
  -5  -3   5     1045.21     1133.57     53.00 o 
  -4  -3   5     1676.13     1588.90     72.53 o 
  -3  -3   5     1509.25     1631.61     76.65 o 
  -2  -3   5     1657.29     1625.95     78.28 o 
  -1  -3   5     1350.78     1286.66     56.10 o 
   0  -3   5      463.31      442.67     28.17 o 
   1  -3   5     2778.33     2798.80    137.26 o 
   2  -3   5     2059.98     2159.95    117.64 o 
   3  -3   5       65.32       63.19     13.80 o 
   4  -3   5      740.79      729.21     45.98 o 
   5  -3   5      340.79      306.24     31.04 o 
   6  -3   5       21.00        0.41     15.22 o 
   7  -3   5       48.61       31.98     33.22 o 
   8  -3   5       22.32       47.03     41.27 o 
   9  -3   5       94.64       79.69     25.00 o 
  10  -3   5       38.66       22.43     26.54 o 
  11  -3   5       53.44      -22.11     31.73 o 
  12  -3   5        1.59        9.43     32.72 o 
  13  -3   5        6.65       26.24     40.91 o 
 -14  -2   5        1.17       39.88     51.28 o 
 -13  -2   5       12.13      -41.77     41.77 o 
 -12  -2   5        7.99       39.50     44.81 o 
 -11  -2   5        6.71       23.98     19.37 o 
 -10  -2   5        4.67       -7.72     19.75 o 
  -9  -2   5      184.30      176.79     23.70 o 
  -8  -2   5      402.25      394.57     29.90 o 
  -7  -2   5      140.76      140.40     17.74 o 
  -6  -2   5       50.50       55.60     12.71 o 
  -5  -2   5      582.84      587.91     31.72 o 
  -4  -2   5      503.45      475.96     27.02 o 
  -3  -2   5      175.85      182.03     13.04 o 
  -2  -2   5     5308.34     5390.00    216.34 o 
  -1  -2   5     3883.45     3891.29    170.00 o 
   0  -2   5     1459.14     1483.52     78.01 o 
   1  -2   5     2275.20     2147.04    114.75 o 
   2  -2   5     2250.23     2162.60    101.29 o 
   3  -2   5       93.55       90.47     14.26 o 
   4  -2   5     1148.01     1172.37     57.45 o 
   5  -2   5      127.79      127.28     14.50 o 
   6  -2   5      179.50      183.93     29.74 o 
   7  -2   5     1004.74     1026.52     55.68 o 
   8  -2   5       30.23       65.39     35.51 o 
   9  -2   5      264.42      288.91     62.21 o 
  10  -2   5       33.40       61.39     25.85 o 
  11  -2   5       43.56       40.18     27.69 o 
  12  -2   5        2.40        0.48     43.29 o 
  13  -2   5        0.31        9.64     37.62 o 
 -14  -1   5        3.75       27.44     47.74 o 
 -13  -1   5       15.09        7.51     30.02 o 
 -12  -1   5       49.65       57.02     31.31 o 
 -11  -1   5       25.87       42.20     25.73 o 
 -10  -1   5       78.14       19.59     25.20 o 
  -9  -1   5      205.94      213.27     31.62 o 
  -8  -1   5       34.10        9.13     17.91 o 
  -7  -1   5      341.04      366.81     34.52 o 
  -6  -1   5      542.36      526.41     39.38 o 
  -5  -1   5     1035.38     1114.92     61.15 o 
  -4  -1   5     1237.11     1223.82     69.13 o 
  -3  -1   5     1185.76     1212.52     54.52 o 
  -2  -1   5     2539.70     2569.16    108.34 o 
  -1  -1   5     5787.12     5868.07    241.68 o 
   0  -1   5      586.85      534.60     28.90 o 
   1  -1   5     1822.10     1841.79     98.98 o 
   2  -1   5     3793.31     3732.35    185.51 o 
   3  -1   5     1841.19     1848.97     92.47 o 
   4  -1   5      271.93      280.68     25.93 o 
   5  -1   5     3474.84     3500.64    187.74 o 
   6  -1   5     2082.66     2041.81    113.77 o 
   7  -1   5       96.65      124.42     48.15 o 
   8  -1   5      284.91      343.94     35.70 o 
   9  -1   5      173.87      162.28     29.10 o 
  10  -1   5       37.94       18.52     51.39 o 
  11  -1   5       49.22       42.10     38.94 o 
  12  -1   5       14.69       16.93     42.48 o 
  13  -1   5        1.62       13.11     44.81 o 
 -14   0   5        0.41      -24.22     29.03 o 
 -13   0   5       19.54        6.89     29.66 o 
 -12   0   5       65.78      100.35     31.63 o 
 -11   0   5       21.24       13.98     24.58 o 
 -10   0   5       73.46       44.40     33.58 o 
  -9   0   5      547.74      514.74     45.83 o 
  -8   0   5      708.71      670.83     51.42 o 
  -7   0   5        0.12       -7.73     17.84 o 
  -6   0   5     2694.25     2563.64    142.11 o 
  -5   0   5     3118.59     2999.20    162.01 o 
  -4   0   5      415.97      420.57     29.51 o 
  -3   0   5     4099.79     4084.45    213.89 o 
  -2   0   5    11355.35    11413.16    787.35 o 
  -1   0   5      767.01      751.78     67.10 o 
   0   0   5     2743.41     2786.44    144.94 o 
   1   0   5       12.07       26.33      8.63 o 
   2   0   5       57.74       67.38     14.00 o 
   3   0   5     6872.28     7004.96    364.96 o 
   4   0   5       16.30       18.30     10.36 o 
   5   0   5     1902.44     1999.12     93.71 o 
   6   0   5     1134.89     1069.98     55.03 o 
   7   0   5      279.67      304.50     46.97 o 
   8   0   5        2.58       -5.45     17.49 o 
   9   0   5      112.01      141.90     28.74 o 
  10   0   5       14.07       38.41     24.48 o 
  11   0   5       20.74      -23.36     23.36 o 
  12   0   5        3.13       16.86     34.71 o 
  13   0   5       12.37       16.98     45.36 o 
 -14   1   5        2.20       14.88     43.59 o 
 -13   1   5       13.23       30.44     30.04 o 
 -12   1   5       42.59       40.08     62.76 o 
 -11   1   5       17.48        8.47     30.78 o 
 -10   1   5       82.80       62.76     26.31 o 
  -9   1   5      209.94      218.65     56.98 o 
  -8   1   5       32.66       47.02     35.54 o 
  -7   1   5      471.01      434.36     36.67 o 
  -6   1   5      519.22      539.42     31.81 o 
  -5   1   5      893.32      927.79     49.64 o 
  -4   1   5     1225.07     1189.45     57.78 o 
  -3   1   5     1277.59     1266.96     76.33 o 
  -2   1   5     2540.74     2590.24    205.73 o 
  -1   1   5     5413.83     5727.57    452.01 o 
   1   1   5     2069.87     2073.80    113.92 o 
   2   1   5     3755.81     3680.19    213.17 o 
   3   1   5     1502.57     1578.32     78.39 o 
   4   1   5      390.78      431.29     32.84 o 
   5   1   5     3566.52     3511.00    159.14 o 
   6   1   5     1931.39     1965.87     95.67 o 
   7   1   5      109.18       94.18     21.70 o 
   8   1   5      260.07      382.75     38.12 o 
   9   1   5      179.89      164.45     47.49 o 
  10   1   5       31.80      -13.47     22.54 o 
  11   1   5       66.63       90.48     32.60 o 
  12   1   5        9.71       60.16     53.13 o 
  13   1   5        1.89       12.71     30.96 o 
  14   1   5       18.40       14.05     54.82 o 
 -14   2   5        2.18       27.11     45.97 o 
 -13   2   5       12.99       -2.77     39.11 o 
 -12   2   5        6.78      -33.36     40.05 o 
 -11   2   5        7.18       40.44     40.71 o 
 -10   2   5        4.28       12.23     35.96 o 
  -9   2   5      161.57      259.44     56.65 o 
  -8   2   5      402.46      341.70     60.02 o 
  -7   2   5      130.87      158.60     42.54 o 
  -6   2   5       20.83        9.29     23.81 o 
  -5   2   5      538.18      511.32     43.96 o 
  -4   2   5      524.68      537.75     52.61 o 
  -3   2   5      132.24      113.73     18.83 o 
  -2   2   5     4760.70     4812.87    296.50 o 
  -1   2   5     4236.36     4364.50    234.06 o 
   0   2   5     1474.24     1535.46     90.70 o 
   1   2   5     2325.70     2343.15    131.20 o 
   2   2   5     1744.56     1824.95     92.07 o 
   3   2   5      151.76      175.59     19.87 o 
   4   2   5     1232.03     1158.11     76.76 o 
   5   2   5      172.26      140.92     22.62 o 
   6   2   5      228.00      257.92     31.59 o 
   7   2   5     1159.32     1196.09     77.99 o 
   8   2   5       15.85      -27.55     27.55 o 
   9   2   5      335.05      370.76     42.00 o 
  10   2   5       16.11       42.04     37.95 o 
  11   2   5       46.46       -4.20     36.40 o 
  12   2   5        1.25       -2.71     41.99 o 
  13   2   5        0.05      -42.32     42.32 o 
  14   2   5        4.69       57.31     58.25 o 
 -13   3   5       18.31       34.08     47.57 o 
 -12   3   5        2.44       20.52     45.25 o 
 -11   3   5       81.60      151.74     53.77 o 
 -10   3   5       89.22       68.98     47.19 o 
  -9   3   5        4.39      -13.72     37.06 o 
  -8   3   5      137.84       69.15     46.63 o 
  -7   3   5      668.35      663.38     82.98 o 
  -6   3   5      103.47       95.06     35.87 o 
  -5   3   5     1013.21      973.01     74.14 o 
  -4   3   5     1678.02     1631.89    102.89 o 
  -3   3   5     1725.27     1934.39    141.26 o 
  -2   3   5     2090.23     2156.32    112.54 o 
  -1   3   5     1165.65     1126.88     77.72 o 
   0   3   5      410.83      390.08     64.25 o 
   1   3   5     2515.47     2573.28    155.34 o 
   2   3   5     2334.06     2372.38    137.90 o 
   3   3   5       90.69       71.27     17.66 o 
   4   3   5      612.53      683.65     90.22 o 
   5   3   5      406.88      434.23     39.91 o 
   6   3   5       28.51       53.32     23.14 o 
   7   3   5       42.56        3.98     22.89 o 
   8   3   5       16.73       -4.81     31.81 o 
   9   3   5      107.51       93.27     45.31 o 
  10   3   5       30.33       23.40     46.41 o 
  11   3   5       49.41       90.89     55.10 o 
  12   3   5        3.09       11.34     49.84 o 
  13   3   5        4.98       19.14     52.61 o 
 -12   4   5        2.30      -22.96     47.08 o 
 -11   4   5       33.79       11.84     49.29 o 
 -10   4   5       35.74        9.68     50.01 o 
  -9   4   5       93.88      146.21     54.27 o 
  -8   4   5      236.36      292.86     60.57 o 
  -7   4   5       22.40       -3.60     33.74 o 
  -6   4   5      447.44      435.97     65.28 o 
  -5   4   5      796.27      699.54     60.23 o 
  -4   4   5       80.50      106.94     24.57 o 
  -3   4   5     1340.25     1376.09     94.13 o 
  -2   4   5     1970.20     1973.13    127.70 o 
  -1   4   5     1452.16     1437.30     96.79 o 
   0   4   5     1536.90     1515.66     92.04 o 
   1   4   5     1725.88     1709.53    104.11 o 
   2   4   5     1440.63     1488.84    146.70 o 
   3   4   5     1077.59     1078.19     77.07 o 
   4   4   5      389.90      412.60     42.07 o 
   5   4   5      300.39      313.56     39.22 o 
   6   4   5      216.32      269.95     39.00 o 
   7   4   5      301.40      305.20     44.08 o 
   8   4   5      180.94      233.06     55.54 o 
   9   4   5        6.71       23.01     40.60 o 
  10   4   5       22.25        0.28     45.69 o 
  11   4   5        4.71       18.64     49.12 o 
  12   4   5        7.61       -9.90     59.80 o 
 -12   5   5        0.21       27.60     60.63 o 
 -11   5   5        4.52       17.81     52.61 o 
 -10   5   5        6.86       -9.51     47.19 o 
  -9   5   5        5.61       38.00     46.85 o 
  -8   5   5        9.13      -12.28     38.34 o 
  -7   5   5       23.17       29.60     40.16 o 
  -6   5   5       65.41       53.99     36.68 o 
  -5   5   5       79.19       81.97     28.60 o 
  -4   5   5       18.53       27.70     22.58 o 
  -3   5   5      116.78      167.33     29.16 o 
  -2   5   5      204.62      216.29     43.90 o 
  -1   5   5      126.31      144.18     22.75 o 
   0   5   5      445.38      496.71     81.10 o 
   1   5   5      606.83      637.05     89.34 o 
   2   5   5      233.06      245.34     60.74 o 
   3   5   5      397.46      405.65     80.82 o 
   4   5   5      194.51      196.98     35.31 o 
   5   5   5      371.97      329.07     46.93 o 
   6   5   5      108.02      147.25     37.37 o 
   7   5   5      124.75      157.81     39.38 o 
   8   5   5       79.89       86.08     51.11 o 
   9   5   5       19.83      -26.83     47.13 o 
  10   5   5       12.54      -17.87     51.00 o 
  11   5   5        3.47      -35.18     50.73 o 
 -11   6   5       13.50       49.40     59.97 o 
 -10   6   5        7.65       25.23     58.03 o 
  -9   6   5       13.04        4.81     47.85 o 
  -8   6   5        1.47       34.68     49.23 o 
  -7   6   5       21.75       29.32     44.70 o 
  -6   6   5       24.06       11.40     39.50 o 
  -5   6   5      118.45      140.65     34.25 o 
  -4   6   5       50.01       54.99     28.51 o 
  -3   6   5      304.89      297.76     85.49 o 
  -2   6   5      215.03       94.32     60.30 o 
  -1   6   5       16.23       65.50     52.22 o 
   0   6   5      214.94      202.58     66.38 o 
   1   6   5      512.46      620.34    100.18 o 
   2   6   5      299.55      283.40     75.84 o 
   3   6   5      100.88       50.78     54.49 o 
   4   6   5      199.68      311.17     77.17 o 
   5   6   5       42.04      -12.48     27.44 o 
   6   6   5        3.62       15.32     30.73 o 
   7   6   5       29.17       53.42     36.86 o 
   8   6   5        3.19      -42.54     42.54 o 
   9   6   5        5.51      -50.45     51.17 o 
  10   6   5       15.27       37.45     58.31 o 
 -10   7   5        4.61       51.00     63.73 o 
  -9   7   5        0.90      -46.91     46.91 o 
  -8   7   5       18.16       10.46     45.91 o 
  -7   7   5       47.60       22.63     45.31 o 
  -6   7   5        0.39      -10.23     42.43 o 
  -5   7   5       26.94       38.61     52.39 o 
  -4   7   5       45.56      160.31     60.80 o 
  -3   7   5       37.07       42.98     52.00 o 
  -2   7   5       20.97       31.75     54.65 o 
  -1   7   5      248.47      208.83     71.58 o 
   0   7   5       40.77       15.88     54.16 o 
   1   7   5      124.69      120.10     65.50 o 
   2   7   5      101.69       27.27     59.80 o 
   3   7   5        8.02       22.74     55.60 o 
   4   7   5      116.98       -7.14     56.54 o 
   5   7   5       25.33       98.30     68.71 o 
   6   7   5        9.91      -32.33     35.25 o 
   7   7   5        9.32      -25.92     38.62 o 
   8   7   5       35.01       73.47     44.36 o 
   9   7   5        9.92       43.70     56.15 o 
  -9   8   5        6.82      -57.53     58.47 o 
  -5   8   5       27.96        5.26     55.32 o 
  -4   8   5       20.50      -48.63     56.70 o 
  -3   8   5        0.84       55.82     63.12 o 
  -2   8   5       42.58       45.08     62.34 o 
  -1   8   5        4.55      -14.66     51.72 o 
   0   8   5       29.89       53.66     59.63 o 
   1   8   5       27.79       65.72     66.22 o 
   2   8   5       18.03       18.42     62.57 o 
   3   8   5       26.64       60.24     67.99 o 
   4   8   5        6.99       -6.97     68.15 o 
   5   8   5        8.01       45.20     68.10 o 
   6   8   5       46.15      120.98     81.15 o 
   7   8   5        2.14       26.17     71.86 o 
   8   8   5        6.50       14.77     61.68 o 
  -4   9   5        3.40       33.03     69.09 o 
  -3   9   5       22.10       51.61     69.42 o 
  -2   9   5        5.75       24.34     65.05 o 
  -1   9   5        3.29      184.54     80.49 o 
   0   9   5        1.11       41.65     74.35 o 
   1   9   5       24.32       91.94     75.01 o 
   2   9   5       29.12       -5.14     70.64 o 
   3   9   5        5.97      -40.16     75.57 o 
   4   9   5        2.29       75.23     84.64 o 
   5   9   5        5.13       53.55     80.38 o 
  -2 -10   6        0.70      -39.05     39.05 o 
  -1 -10   6        0.62       39.39     44.25 o 
   0 -10   6        2.27       -5.81     35.79 o 
  -5  -9   6       13.67      -42.87     42.87 o 
  -4  -9   6       23.57       91.11     35.09 o 
  -3  -9   6       10.16       28.10     57.59 o 
  -2  -9   6        6.14       20.71     27.88 o 
  -1  -9   6        0.77       23.05     29.71 o 
   0  -9   6       21.30        6.81     32.31 o 
   1  -9   6       19.29      -17.71     25.13 o 
   2  -9   6        5.07       29.60     29.26 o 
   3  -9   6       22.44       -2.04     39.86 o 
   4  -9   6        2.84      -23.81     27.34 o 
   5  -9   6       15.25       17.43     34.74 o 
  -8  -8   6        7.52      -23.12     44.75 o 
  -7  -8   6       17.09      -23.18     44.59 o 
  -6  -8   6        5.43       19.47     43.31 o 
  -5  -8   6       28.58       17.76     26.38 o 
  -4  -8   6       12.66       19.65     27.85 o 
  -3  -8   6        4.89       11.30     26.13 o 
  -2  -8   6        8.44      -17.62     24.98 o 
  -1  -8   6       34.93       79.08     47.77 o 
   0  -8   6        2.49      -27.54     63.40 o 
   1  -8   6       14.28       24.58     24.14 o 
   2  -8   6        5.40       19.70     23.51 o 
   3  -8   6        1.03       17.61     32.22 o 
   4  -8   6        1.12       10.45     24.63 o 
   5  -8   6       28.46       -4.50     37.45 o 
   6  -8   6        2.27       22.65     27.73 o 
   7  -8   6       20.57       -1.32     27.61 o 
 -10  -7   6       11.90      -39.22     47.74 o 
  -9  -7   6        1.48       28.05     50.17 o 
  -8  -7   6        2.41      -15.82     39.83 o 
  -7  -7   6        1.73       38.90     25.88 o 
  -6  -7   6        6.47       33.01     25.38 o 
  -5  -7   6       19.98        6.53     22.06 o 
  -4  -7   6        5.66       14.46     21.13 o 
  -3  -7   6        2.12      -13.79     21.01 o 
  -2  -7   6       57.34       41.58     22.51 o 
  -1  -7   6       15.98       25.92     22.03 o 
   0  -7   6       10.14       26.16     21.96 o 
   1  -7   6       22.36       12.54     20.65 o 
   2  -7   6        0.59       -4.41     18.75 o 
   3  -7   6       19.67       29.81     21.53 o 
   4  -7   6       87.53       71.21     33.66 o 
   5  -7   6        6.87       22.77     22.21 o 
   6  -7   6       34.80        4.41     47.44 o 
   7  -7   6       28.86       14.43     27.13 o 
   8  -7   6       16.62       -1.15     27.80 o 
   9  -7   6        7.89       20.79     30.32 o 
 -11  -6   6        1.38      -47.52     47.52 o 
 -10  -6   6       19.30       27.27     46.41 o 
  -9  -6   6       20.34       -4.04     42.76 o 
  -8  -6   6       22.22       39.72     41.99 o 
  -7  -6   6       95.01       57.58     25.57 o 
  -6  -6   6       10.73       37.83     21.37 o 
  -5  -6   6        9.84       16.09     25.58 o 
  -4  -6   6      504.80      473.18     42.10 o 
  -3  -6   6      307.79      313.75     33.55 o 
  -2  -6   6       47.65        7.60     36.48 o 
  -1  -6   6      600.24      598.21     37.46 o 
   0  -6   6      368.79      404.54     37.30 o 
   1  -6   6       97.10       96.67     28.85 o 
   2  -6   6      259.66      255.16     30.72 o 
   3  -6   6      397.94      505.23     54.05 o 
   4  -6   6        6.97       11.49     17.69 o 
   5  -6   6      178.59      175.64     37.45 o 
   6  -6   6       59.10       52.94     24.70 o 
   7  -6   6        9.06       21.04     25.46 o 
   8  -6   6       68.39       20.21     25.38 o 
   9  -6   6        8.57       67.48     32.84 o 
  10  -6   6        8.48       64.06     35.75 o 
 -12  -5   6        2.32       63.12     57.20 o 
 -11  -5   6       15.60       -1.16     47.24 o 
 -10  -5   6        1.47        8.52     45.20 o 
  -9  -5   6       23.60       28.66     42.10 o 
  -8  -5   6       87.45      123.66     27.59 o 
  -7  -5   6       23.05        5.68     23.84 o 
  -6  -5   6      562.52      579.07     45.46 o 
  -5  -5   6      258.49      288.33     36.45 o 
  -4  -5   6      152.76      135.52     23.02 o 
  -3  -5   6     1119.72     1084.49     54.50 o 
  -2  -5   6      303.83      302.56     24.07 o 
  -1  -5   6      823.51      825.75     43.76 o 
   0  -5   6     1092.79     1048.23     64.68 o 
   1  -5   6       73.29       85.41     19.06 o 
   2  -5   6      454.32      373.65     45.55 o 
   3  -5   6      428.21      480.82     39.95 o 
   4  -5   6       18.51       25.74     26.55 o 
   5  -5   6      103.78      125.65     23.78 o 
   6  -5   6      114.04      106.12     26.30 o 
   7  -5   6       23.41        9.01     20.22 o 
   8  -5   6       71.11       82.39     29.08 o 
   9  -5   6       10.74        5.29     24.33 o 
  10  -5   6        0.19      -24.47     24.47 o 
  11  -5   6       25.24       11.95     30.74 o 
 -13  -4   6        3.35       46.41     56.20 o 
 -12  -4   6        3.24      -43.65     43.65 o 
 -11  -4   6        9.43       51.94     48.35 o 
 -10  -4   6       16.93       61.85     43.76 o 
  -9  -4   6       11.37       25.91     21.94 o 
  -8  -4   6        6.64       26.58     19.84 o 
  -7  -4   6       23.80        5.39     17.93 o 
  -6  -4   6       70.46       55.13     16.04 o 
  -5  -4   6      163.01      157.26     17.69 o 
  -4  -4   6       73.02       72.32     13.23 o 
  -3  -4   6      225.72      234.88     18.93 o 
  -2  -4   6       20.07       30.76     10.30 o 
  -1  -4   6       59.16       53.70     11.83 o 
   0  -4   6       73.50       83.80     15.89 o 
   1  -4   6      109.24      139.28     23.18 o 
   2  -4   6      201.09      190.39     23.04 o 
   3  -4   6      244.93      265.75     26.03 o 
   4  -4   6       42.75       34.72     15.93 o 
   5  -4   6      279.15      290.63     31.30 o 
   6  -4   6        2.16        7.03     20.99 o 
   7  -4   6       36.83       22.81     34.33 o 
   8  -4   6      205.85      208.40     64.03 o 
   9  -4   6       23.57        6.57     22.97 o 
  10  -4   6       77.59      122.91     37.15 o 
  11  -4   6       27.50       10.03     35.10 o 
  12  -4   6        4.35       -4.06     34.01 o 
 -14  -3   6        1.68       10.51     54.65 o 
 -13  -3   6        8.46      -31.86     43.76 o 
 -12  -3   6        5.36       60.68     48.13 o 
 -11  -3   6       29.16       67.21     46.52 o 
 -10  -3   6        9.70      -14.50     23.04 o 
  -9  -3   6      103.12       97.94     20.42 o 
  -8  -3   6       31.69       19.03     21.81 o 
  -7  -3   6      252.47      230.93     22.83 o 
  -6  -3   6      321.75      311.76     30.59 o 
  -5  -3   6      512.67      519.86     29.55 o 
  -4  -3   6      352.62      366.21     23.12 o 
  -3  -3   6      502.96      479.74     25.78 o 
  -2  -3   6     5429.44     5491.07    225.83 o 
  -1  -3   6      663.71      679.48     36.23 o 
   0  -3   6     2388.14     2364.80    116.75 o 
   1  -3   6     2076.93     2076.40    125.68 o 
   2  -3   6      531.79      484.04     64.20 o 
   3  -3   6      215.04      208.71     20.83 o 
   4  -3   6     1302.36     1353.17     91.55 o 
   5  -3   6      823.24      803.51     53.47 o 
   6  -3   6      293.18      305.85     32.28 o 
   7  -3   6      117.41      139.70     25.85 o 
   8  -3   6      120.02      129.22     27.13 o 
   9  -3   6       58.63       58.05     25.87 o 
  10  -3   6       33.04       57.94     26.62 o 
  11  -3   6       10.49        1.80     26.71 o 
  12  -3   6       19.76       45.97     33.29 o 
  13  -3   6       18.53        3.31     32.65 o 
 -14  -2   6        0.42       -7.97     51.00 o 
 -13  -2   6       14.37      -34.85     44.97 o 
 -12  -2   6       17.11       62.84     43.98 o 
 -11  -2   6       74.27       55.58     29.84 o 
 -10  -2   6      220.61      204.15     24.90 o 
  -9  -2   6      150.56      110.93     20.14 o 
  -8  -2   6      224.23      219.46     22.78 o 
  -7  -2   6     1453.63     1477.69     69.81 o 
  -6  -2   6      245.33      266.49     21.36 o 
  -5  -2   6      779.80      743.92     40.63 o 
  -4  -2   6     3142.10     3063.44    122.96 o 
  -3  -2   6       37.88       53.03      8.35 o 
  -2  -2   6     4054.43     3897.13    166.84 o 
  -1  -2   6     2150.45     2024.55     86.35 o 
   0  -2   6     2023.19     2048.77     99.37 o 
   1  -2   6     7215.14     6962.33    341.54 o 
   2  -2   6     6197.16     6046.04    294.29 o 
   3  -2   6      767.61      755.24     46.25 o 
   4  -2   6     1812.92     1789.02     81.42 o 
   5  -2   6      658.04      668.15     37.67 o 
   6  -2   6      306.57      330.09     25.20 o 
   7  -2   6      253.94      258.74     30.35 o 
   8  -2   6      181.80      128.65     25.25 o 
   9  -2   6       79.80       84.69     25.19 o 
  10  -2   6       25.83       33.16     23.79 o 
  11  -2   6       18.28       17.10     27.23 o 
  12  -2   6        3.17       27.38     29.57 o 
  13  -2   6        3.67        6.53     36.32 o 
 -13  -1   6        9.36       57.39     31.93 o 
 -12  -1   6       43.97       50.87     29.90 o 
 -11  -1   6       13.54       11.74     24.47 o 
 -10  -1   6      126.90      164.90     31.38 o 
  -9  -1   6       60.52       69.12     23.98 o 
  -8  -1   6      287.70      289.79     33.13 o 
  -7  -1   6      488.97      535.52     41.49 o 
  -6  -1   6      510.60      531.64     42.35 o 
  -5  -1   6     2997.92     3053.18    174.58 o 
  -4  -1   6       54.22       62.51     24.23 o 
  -3  -1   6     3497.43     3427.33    142.14 o 
  -2  -1   6     2165.27     2230.17     95.90 o 
  -1  -1   6      551.48      548.08     23.87 o 
   0  -1   6     2109.75     2168.42    108.17 o 
   1  -1   6      542.20      586.36     35.56 o 
   2  -1   6     1247.29     1214.26     65.79 o 
   3  -1   6     2575.78     2696.84    190.57 o 
   4  -1   6      968.18      930.00     55.91 o 
   5  -1   6      929.30      905.97     60.43 o 
   6  -1   6      203.53      226.74     23.41 o 
   7  -1   6      815.40      845.54     60.18 o 
   8  -1   6       17.93       58.34     19.31 o 
   9  -1   6       13.17       31.07     26.50 o 
  10  -1   6       94.95       86.46     40.77 o 
  11  -1   6        4.57      -31.20     39.61 o 
  12  -1   6        7.07       83.70     45.64 o 
  13  -1   6        4.19       -5.86     46.41 o 
 -14   0   6        4.05       10.73     50.78 o 
 -13   0   6        6.83       21.86     34.63 o 
 -12   0   6        3.93       10.98     26.06 o 
 -11   0   6       35.55       45.84     28.07 o 
 -10   0   6       67.90      110.78     27.12 o 
  -9   0   6        1.95      -15.09     31.64 o 
  -8   0   6      164.08      167.89     25.68 o 
  -7   0   6       65.25       47.84     18.36 o 
  -6   0   6      109.39      129.60     19.36 o 
  -5   0   6        2.28       -1.84     10.18 o 
  -4   0   6       17.65       21.88      9.74 o 
  -3   0   6      137.25      153.92     14.36 o 
  -2   0   6      113.12      112.94     10.08 o 
  -1   0   6       12.64        8.80     10.23 o 
   0   0   6     1099.93     1081.26     58.21 o 
   1   0   6      284.56      317.25     28.32 o 
   2   0   6     1406.17     1429.87    106.27 o 
   3   0   6     1626.90     1626.66     90.37 o 
   4   0   6      447.23      439.93     32.38 o 
   5   0   6     2792.07     2929.05    134.68 o 
   6   0   6     1794.37     1823.20     88.11 o 
   7   0   6      421.70      415.32     37.98 o 
   8   0   6     1139.34     1158.43     76.70 o 
   9   0   6      207.38      171.03     30.29 o 
  10   0   6       15.68        6.90     22.75 o 
  11   0   6       84.93      107.50     65.64 o 
  12   0   6       33.69       10.73     40.05 o 
  13   0   6       23.02       40.38     46.58 o 
 -14   1   6       10.98       -8.30     45.31 o 
 -13   1   6        9.71       32.47     45.20 o 
 -12   1   6       49.81       77.81     30.47 o 
 -11   1   6       15.37        0.89     22.82 o 
 -10   1   6      133.44      136.47     29.81 o 
  -9   1   6      117.66      143.75     34.21 o 
  -8   1   6      295.18      349.51     49.10 o 
  -7   1   6      465.73      494.19     62.01 o 
  -6   1   6      613.37      609.01     34.43 o 
  -5   1   6     3322.37     3366.93    147.97 o 
  -4   1   6       65.21       84.65     11.99 o 
  -3   1   6     3498.30     3169.26    268.74 o 
  -2   1   6     2559.44     2414.38    183.49 o 
  -1   1   6      404.28      381.53     45.86 o 
   0   1   6     2108.58     2164.84    170.88 o 
   1   1   6      644.41      699.30     41.75 o 
   2   1   6     1338.40     1270.45    111.91 o 
   3   1   6     2584.92     2577.44    119.03 o 
   4   1   6      932.91      937.22     48.05 o 
   5   1   6     1032.26     1050.96     52.30 o 
   6   1   6      109.84       90.61     15.84 o 
   7   1   6      932.28      979.53     63.84 o 
   8   1   6       14.89       -6.27     17.41 o 
   9   1   6       20.66       31.65     22.08 o 
  10   1   6       97.71       89.34     28.73 o 
  11   1   6        4.66       -5.78     25.09 o 
  12   1   6        6.14        3.07     29.81 o 
  13   1   6        5.51       30.08     59.41 o 
 -13   2   6       13.37       44.14     43.70 o 
 -12   2   6       18.15       14.38     41.54 o 
 -11   2   6       62.32      146.10     52.55 o 
 -10   2   6      208.13      143.22     50.12 o 
  -9   2   6      163.98      165.02     49.95 o 
  -8   2   6      188.07      126.13     44.42 o 
  -7   2   6     1367.53     1326.48    137.41 o 
  -6   2   6      270.60      287.77     30.24 o 
  -5   2   6      958.60      914.50    100.35 o 
  -4   2   6     2747.10     2509.65    168.66 o 
  -3   2   6       50.35       66.83     15.56 o 
  -2   2   6     4279.05     4101.89    230.27 o 
  -1   2   6     2109.12     1979.13    119.53 o 
   0   2   6     1785.99     1829.55    114.63 o 
   1   2   6     7048.08     6876.43    391.63 o 
   2   2   6     5765.67     5806.96    335.81 o 
   3   2   6      816.34      794.83     54.00 o 
   4   2   6     1849.81     1904.34    189.24 o 
   5   2   6      810.03      820.75     92.02 o 
   6   2   6      359.61      350.89     35.34 o 
   7   2   6      250.95      237.98     32.70 o 
   8   2   6      184.41      162.47     47.80 o 
   9   2   6       66.28       58.47     37.84 o 
  10   2   6       34.05       36.90     39.83 o 
  11   2   6       12.27       10.90     40.94 o 
  12   2   6        2.82      -29.15     44.09 o 
  13   2   6        4.34       31.14     53.27 o 
  14   2   6        1.59       27.44     52.22 o 
 -13   3   6       10.78       47.80     48.96 o 
 -12   3   6        6.54       74.79     48.07 o 
 -11   3   6       28.63       54.65     42.82 o 
 -10   3   6       19.66       13.55     42.15 o 
  -9   3   6      100.44      114.29     49.57 o 
  -8   3   6       27.47       24.23     38.72 o 
  -7   3   6      228.23      272.67     53.60 o 
  -6   3   6      242.69      209.98     41.10 o 
  -5   3   6      428.73      400.40     64.03 o 
  -4   3   6      337.08      336.84     35.01 o 
  -3   3   6      351.10      391.29     37.60 o 
  -2   3   6     5138.89     5163.73    310.32 o 
  -1   3   6      820.60      880.53     53.88 o 
   0   3   6     1986.20     2139.59    134.33 o 
   1   3   6     2289.70     2334.77    131.32 o 
   2   3   6      600.14      554.90     64.11 o 
   3   3   6      155.23      149.61     46.94 o 
   4   3   6     1356.18     1291.60     88.04 o 
   5   3   6      802.40      815.11     62.26 o 
   6   3   6      333.32      386.13     40.99 o 
   7   3   6      130.16      140.02     31.32 o 
   8   3   6      116.50      134.81     45.47 o 
   9   3   6       57.27       94.65     48.79 o 
  10   3   6       32.27       45.25     41.93 o 
  11   3   6       14.18       29.15     45.08 o 
  12   3   6       16.88        4.92     49.62 o 
  13   3   6       18.01        7.03     53.22 o 
 -12   4   6        3.60       39.94     54.49 o 
 -11   4   6       14.70      -43.31     43.31 o 
 -10   4   6       20.49      -36.57     38.06 o 
  -9   4   6       10.12       34.85     42.32 o 
  -8   4   6       11.59       13.39     38.34 o 
  -7   4   6       40.75       47.41     41.65 o 
  -6   4   6       61.53       36.98     27.34 o 
  -5   4   6      201.32      139.43     29.69 o 
  -4   4   6       98.76      108.54     26.30 o 
  -3   4   6      230.22      221.70     29.96 o 
  -2   4   6       36.62        9.77     15.72 o 
  -1   4   6       19.05       20.64     14.52 o 
   0   4   6       55.55       71.13     25.23 o 
   1   4   6       93.12       97.92     21.05 o 
   2   4   6      196.80      238.48     49.29 o 
   3   4   6      232.67      236.10     31.42 o 
   4   4   6       34.61       24.83     31.81 o 
   5   4   6      282.96      321.49     39.81 o 
   6   4   6        2.82        9.31     25.86 o 
   7   4   6       32.52       37.08     27.90 o 
   8   4   6      169.47      199.59     53.38 o 
   9   4   6       34.46       20.80     42.15 o 
  10   4   6       71.76       -8.74     43.59 o 
  11   4   6       19.79       20.63     48.35 o 
  12   4   6        3.35        1.44     58.14 o 
 -12   5   6        1.47       47.68     65.17 o 
 -11   5   6       11.49       72.69     57.53 o 
 -10   5   6        1.90        1.71     44.92 o 
  -9   5   6       29.87      -16.37     42.82 o 
  -8   5   6      106.56       61.79     47.30 o 
  -7   5   6       24.19       -5.20     36.45 o 
  -6   5   6      518.69      660.34     83.59 o 
  -5   5   6      268.17      300.91     42.51 o 
  -4   5   6      147.06      157.42     31.28 o 
  -3   5   6     1090.99     1060.81     79.13 o 
  -2   5   6      289.91      346.94     36.14 o 
  -1   5   6      861.24      821.56     61.26 o 
   0   5   6     1226.41     1103.33    125.96 o 
   1   5   6       94.69       46.41     43.43 o 
   2   5   6      446.35      294.52     69.70 o 
   3   5   6      546.53      695.41     91.83 o 
   4   5   6        6.46        2.65     35.02 o 
   5   5   6      116.30       62.34     30.76 o 
   6   5   6      129.97      138.36     34.70 o 
   7   5   6       26.16       27.12     30.85 o 
   8   5   6       79.54       27.99     41.54 o 
   9   5   6        7.03      -27.49     45.80 o 
  10   5   6        0.06       46.97     54.82 o 
  11   5   6       29.63       25.50     57.25 o 
 -11   6   6        0.92      -16.76     54.49 o 
 -10   6   6       14.81       78.99     59.30 o 
  -9   6   6       21.45       45.08     55.21 o 
  -8   6   6       21.61       16.10     43.76 o 
  -7   6   6       83.64      144.44     53.38 o 
  -6   6   6       16.27       81.04     45.86 o 
  -5   6   6        6.90      -20.29     26.30 o 
  -4   6   6      496.17      535.03    115.01 o 
  -3   6   6      289.69      302.19     39.61 o 
  -2   6   6       70.75      102.17     56.92 o 
  -1   6   6      590.23      603.36     98.30 o 
   0   6   6      393.38      392.82     80.32 o 
   1   6   6      162.45       96.86     59.69 o 
   2   6   6      178.34      203.85     70.86 o 
   3   6   6      463.78      510.48     92.11 o 
   4   6   6        5.07      -39.11     46.91 o 
   5   6   6      167.66      198.40     63.92 o 
   6   6   6       67.08      110.16     39.85 o 
   7   6   6        7.90       16.14     33.64 o 
   8   6   6       64.16       52.61     50.23 o 
   9   6   6        7.48      -50.12     50.28 o 
  10   6   6        7.48       58.53     65.44 o 
 -10   7   6       13.24       72.52     60.74 o 
  -9   7   6        3.54       55.82     60.13 o 
  -8   7   6        2.89       66.27     54.43 o 
  -7   7   6        3.29        4.76     45.91 o 
  -6   7   6        4.11        3.87     38.89 o 
  -5   7   6       21.97       46.52     54.05 o 
  -4   7   6        8.68      -24.28     51.17 o 
  -3   7   6        0.61      -27.00     49.90 o 
  -2   7   6       71.33      177.41     68.82 o 
  -1   7   6       17.70       42.71     56.26 o 
   0   7   6        6.96      -10.07     51.34 o 
   1   7   6       34.94       55.10     58.91 o 
   2   7   6        0.23       16.76     56.15 o 
   3   7   6       15.76      -35.24     57.14 o 
   4   7   6       60.60       40.94     65.50 o 
   5   7   6        2.94        5.92     58.86 o 
   6   7   6       30.08       85.41     66.22 o 
   7   7   6       27.75       15.79     42.02 o 
   8   7   6       19.86       88.21     46.46 o 
   9   7   6        7.08      -17.76     57.86 o 
  -5   8   6       29.87       59.74     70.92 o 
  -4   8   6       17.08       81.32     67.38 o 
  -3   8   6        3.93       -8.91     61.02 o 
  -2   8   6        8.69       81.93     60.19 o 
  -1   8   6       36.05       11.78     56.37 o 
   0   8   6        3.19      -46.14     48.79 o 
   1   8   6       15.10      -16.10     56.70 o 
   2   8   6        6.47      -34.57     60.68 o 
   3   8   6        0.53       -5.20     61.68 o 
   4   8   6        2.35       17.31     63.95 o 
   5   8   6       31.22      128.23     75.79 o 
   6   8   6        3.57      125.57     85.19 o 
   7   8   6       17.92       14.33     77.83 o 
  -4   9   6       24.65      105.22     78.28 o 
  -3   9   6        7.74       46.85     70.03 o 
  -2   9   6        5.66      119.49     81.98 o 
  -1   9   6        0.85       57.03     69.81 o 
   0   9   6       15.15      163.41     82.42 o 
   1   9   6       20.08        7.86     66.11 o 
   2   9   6        3.02      -65.22     67.16 o 
   3   9   6       23.68       -5.53     73.74 o 
   4   9   6        3.56       15.82     78.22 o 
   5   9   6       15.06       12.23     84.53 o 
  -1 -10   7        0.28       33.14     44.03 o 
   0 -10   7        5.91       50.28     45.25 o 
  -5  -9   7       22.83       59.69     53.82 o 
  -4  -9   7        5.86      -40.60     40.60 o 
  -3  -9   7       18.74       66.50     32.14 o 
  -2  -9   7        2.33       20.18     34.44 o 
  -1  -9   7       18.64       -3.97     27.85 o 
   0  -9   7        5.75        1.11     28.77 o 
   1  -9   7       14.83       19.32     30.05 o 
   2  -9   7        1.73       22.83     28.52 o 
   3  -9   7        5.01        1.58     26.56 o 
   4  -9   7        2.92      -13.46     26.49 o 
   5  -9   7        1.18       -1.22     39.44 o 
  -8  -8   7        5.39        8.74     46.25 o 
  -7  -8   7       17.26       -0.06     44.14 o 
  -6  -8   7        5.62        8.19     41.21 o 
  -5  -8   7       10.16      -27.16     40.27 o 
  -4  -8   7        6.02        3.48     26.83 o 
  -3  -8   7       23.67       23.96     27.77 o 
  -2  -8   7       29.56        2.77     25.08 o 
  -1  -8   7       29.00       54.45     28.47 o 
   0  -8   7       11.47       37.08     27.68 o 
   1  -8   7       20.59       64.03     28.84 o 
   2  -8   7       35.98        4.93     23.96 o 
   3  -8   7       67.25       34.15     42.95 o 
   4  -8   7       51.99       40.42     26.71 o 
   5  -8   7       17.25       64.00     29.24 o 
   6  -8   7       22.91       48.80     29.64 o 
   7  -8   7       19.17        9.64     55.62 o 
 -10  -7   7       13.62       -9.13     46.69 o 
  -9  -7   7        1.02       24.67     50.06 o 
  -8  -7   7        9.48       16.87     43.70 o 
  -7  -7   7       33.84       11.45     38.72 o 
  -6  -7   7       11.28       31.75     40.33 o 
  -5  -7   7       15.43       60.82     24.99 o 
  -4  -7   7      146.85      154.89     30.91 o 
  -3  -7   7       11.63       13.85     23.61 o 
  -2  -7   7      134.89      180.79     38.92 o 
  -1  -7   7       72.00       52.77     24.71 o 
   0  -7   7       13.71       -7.47     20.96 o 
   1  -7   7       46.35       47.38     24.13 o 
   2  -7   7      204.57      195.08     33.16 o 
   3  -7   7        1.68        2.89     19.82 o 
   4  -7   7       63.56       67.41     24.71 o 
   5  -7   7       21.93       45.09     37.70 o 
   6  -7   7       21.61       14.78     23.35 o 
   7  -7   7       19.88       15.80     26.73 o 
   8  -7   7        2.04       24.36     31.25 o 
   9  -7   7       12.56       31.25     44.92 o 
 -11  -6   7        6.49      -19.25     48.24 o 
 -10  -6   7        1.56       33.69     50.67 o 
  -9  -6   7       22.73       53.71     45.20 o 
  -8  -6   7       19.84       44.37     43.59 o 
  -7  -6   7       34.78       63.84     39.55 o 
  -6  -6   7      265.86      358.45     36.67 o 
  -5  -6   7       22.48       22.21     19.01 o 
  -4  -6   7       33.86       40.18     20.87 o 
  -3  -6   7       83.35       88.74     24.54 o 
  -2  -6   7      162.41      193.59     27.67 o 
  -1  -6   7        1.43      -12.57     12.57 o 
   0  -6   7       15.78       30.37     32.22 o 
   1  -6   7        2.43        4.76     17.32 o 
   2  -6   7       89.61       51.81     34.02 o 
   3  -6   7        5.84       24.25     19.04 o 
   4  -6   7       39.39       38.27     20.00 o 
   5  -6   7       24.29       60.78     23.49 o 
   6  -6   7       73.63       -1.11     23.48 o 
   7  -6   7       14.82       20.22     24.13 o 
   8  -6   7       22.45       46.36     29.73 o 
   9  -6   7        5.83      -24.26     24.26 o 
  10  -6   7        7.88       64.53     35.72 o 
 -12  -5   7        9.50       32.08     57.14 o 
 -11  -5   7        8.05       37.78     53.05 o 
 -10  -5   7       14.14        3.76     42.32 o 
  -9  -5   7       40.93       55.32     41.82 o 
  -8  -5   7       77.25       66.60     40.94 o 
  -7  -5   7        7.70       15.99     18.45 o 
  -6  -5   7       99.80       85.16     22.18 o 
  -5  -5   7       56.92       65.81     36.51 o 
  -4  -5   7       31.56       38.48     14.68 o 
  -3  -5   7       29.13       24.32     13.32 o 
  -2  -5   7       21.14       14.43     12.54 o 
  -1  -5   7       50.67       79.42     15.27 o 
   0  -5   7       18.36       28.61     21.66 o 
   1  -5   7       94.84       77.38     35.93 o 
   2  -5   7      385.92      449.53     91.00 o 
   3  -5   7       47.29       29.24     16.16 o 
   4  -5   7      178.42      145.29     31.17 o 
   5  -5   7      106.93      113.54     23.47 o 
   6  -5   7       61.30       93.41     38.36 o 
   7  -5   7       61.71       26.80     22.86 o 
   8  -5   7       50.09       37.05     24.26 o 
   9  -5   7       45.04       52.75     26.81 o 
  10  -5   7       16.26       21.78     29.68 o 
  11  -5   7        5.68       -9.89     33.25 o 
 -13  -4   7        1.64       92.44     58.80 o 
 -12  -4   7       17.12      -44.81     46.58 o 
 -11  -4   7        3.18       47.13     45.25 o 
 -10  -4   7        9.96       95.54     45.31 o 
  -9  -4   7      115.34      137.36     43.37 o 
  -8  -4   7       59.08      142.41     27.22 o 
  -7  -4   7       22.87       15.65     16.12 o 
  -6  -4   7      343.61      396.62     31.11 o 
  -5  -4   7      548.29      522.03     31.95 o 
  -4  -4   7       40.78       79.14     17.26 o 
  -3  -4   7     1601.56     1709.03     77.52 o 
  -2  -4   7     1725.96     1728.32     79.31 o 
  -1  -4   7      647.56      684.80     36.26 o 
   0  -4   7     1170.48     1099.56     62.95 o 
   1  -4   7     2368.29     2412.24    123.81 o 
   2  -4   7      929.47      892.35     54.33 o 
   3  -4   7     1021.71      961.97     64.75 o 
   4  -4   7      326.89      370.73     49.48 o 
   5  -4   7      104.15      123.00     22.75 o 
   6  -4   7      459.15      443.81     39.69 o 
   7  -4   7       65.92       72.98     30.56 o 
   8  -4   7       50.86       65.05     24.46 o 
   9  -4   7       30.24       25.80     23.81 o 
  10  -4   7       22.25       41.99     27.62 o 
  11  -4   7       31.02       39.18     31.50 o 
  12  -4   7        8.79      -15.47     28.74 o 
 -13  -3   7        3.47      -43.48     43.48 o 
 -12  -3   7        1.50       28.99     46.19 o 
 -11  -3   7        3.46       10.57     39.28 o 
 -10  -3   7      112.48      113.24     46.85 o 
  -9  -3   7      112.93       65.82     25.39 o 
  -8  -3   7      244.94      280.00     26.54 o 
  -7  -3   7      784.32      781.06     50.48 o 
  -6  -3   7      109.73      126.85     24.71 o 
  -5  -3   7      707.41      758.34     38.82 o 
  -4  -3   7     2672.95     2561.33    109.22 o 
  -3  -3   7      262.55      273.38     19.04 o 
  -2  -3   7     1626.43     1638.56     74.04 o 
  -1  -3   7     6148.78     6123.24    250.08 o 
   0  -3   7       14.30       11.10     10.03 o 
   1  -3   7     2087.06     1952.83    105.12 o 
   2  -3   7     1841.45     1930.66    106.11 o 
   3  -3   7       74.23       84.10     16.02 o 
   4  -3   7      912.16      894.44     81.76 o 
   5  -3   7      395.40      524.63    131.91 o 
   6  -3   7        7.61        8.81     16.70 o 
   7  -3   7      273.22      252.12     32.33 o 
   8  -3   7       61.88       33.59     22.91 o 
   9  -3   7       27.69      -20.07     20.07 o 
  10  -3   7       30.87       49.89     53.08 o 
  11  -3   7        6.49      -22.75     25.77 o 
  12  -3   7        2.15       31.40     30.46 o 
  13  -3   7        0.30       -3.37     46.36 o 
 -13  -2   7        7.39      -38.34     38.34 o 
 -12  -2   7       24.16        0.55     37.67 o 
 -11  -2   7       19.82       -0.67     26.64 o 
 -10  -2   7      124.86      168.49     33.17 o 
  -9  -2   7      193.77      218.81     26.76 o 
  -8  -2   7       97.29       88.21     28.72 o 
  -7  -2   7      107.32      147.74     18.54 o 
  -6  -2   7       52.59       42.35     12.49 o 
  -5  -2   7      288.88      248.29     18.99 o 
  -4  -2   7      593.35      608.37     36.45 o 
  -3  -2   7       20.34       25.56      7.48 o 
  -2  -2   7      351.12      377.25     19.65 o 
  -1  -2   7      227.43      230.89     15.07 o 
   0  -2   7      534.14      515.01     29.92 o 
   1  -2   7      105.90       88.59     15.38 o 
   2  -2   7      851.09      841.10     46.74 o 
   3  -2   7      131.77      110.03     16.66 o 
   4  -2   7      173.27      172.08     20.46 o 
   5  -2   7      438.33      427.02     27.61 o 
   6  -2   7      457.83      544.96     33.94 o 
   7  -2   7      253.74      247.51     30.42 o 
   8  -2   7       17.52        7.44     17.84 o 
   9  -2   7       56.36       48.41     24.74 o 
  10  -2   7       93.39       69.92     35.63 o 
  11  -2   7       19.63       11.64     43.18 o 
  12  -2   7       25.66        6.59     80.99 o 
  13  -2   7        1.60       14.42     36.14 o 
 -13  -1   7       15.39      -12.67     41.32 o 
 -12  -1   7        2.98      -19.00     31.64 o 
 -11  -1   7       36.33        0.29     25.17 o 
 -10  -1   7       39.11       12.22     22.61 o 
  -9  -1   7       15.88       -9.59     19.96 o 
  -8  -1   7      172.14      201.75     46.99 o 
  -7  -1   7      374.71      373.41     33.70 o 
  -6  -1   7      220.12      224.65     24.42 o 
  -5  -1   7      872.46      864.12     54.46 o 
  -4  -1   7     1556.92     1552.99     67.08 o 
  -3  -1   7      481.97      451.09     23.67 o 
  -2  -1   7     2031.32     2030.29     87.16 o 
  -1  -1   7     1953.74     1800.48     72.89 o 
   0  -1   7      852.84      880.68     38.67 o 
   1  -1   7     2459.97     2471.82    117.07 o 
   2  -1   7      524.00      531.39     32.58 o 
   3  -1   7     3823.07     3724.66    255.35 o 
   4  -1   7     1739.29     1753.95     96.69 o 
   5  -1   7     2042.61     2135.95    115.06 o 
   6  -1   7      389.19      342.88     81.15 o 
   7  -1   7       17.78      -10.73     22.43 o 
   8  -1   7      379.96      368.43     37.84 o 
   9  -1   7       59.46       89.01     24.27 o 
  10  -1   7        1.90      -20.14     26.17 o 
  11  -1   7       27.45       19.80     37.84 o 
  12  -1   7       32.50       13.77     41.93 o 
  13  -1   7        6.44       28.71     48.29 o 
 -14   0   7        1.03      -13.72     48.90 o 
 -13   0   7        9.00      -15.71     41.60 o 
 -12   0   7       47.06       93.41     30.39 o 
 -11   0   7       39.77       32.50     38.25 o 
 -10   0   7       28.13       25.90     23.17 o 
  -9   0   7      521.53      559.82     73.77 o 
  -8   0   7      991.79      996.21     66.73 o 
  -7   0   7        1.11       -8.69     51.03 o 
  -6   0   7     1123.32     1175.32     71.25 o 
  -5   0   7     2604.73     2432.27    133.08 o 
  -4   0   7      119.93      113.13     14.39 o 
  -3   0   7     6655.48     6312.67    327.46 o 
  -2   0   7     4479.54     4465.19    231.86 o 
  -1   0   7     1421.83     1432.75    118.16 o 
   0   0   7    23837.71    24282.74   1243.03 o 
   1   0   7     5215.42     5627.17    391.93 o 
   2   0   7      486.83      425.07     38.23 o 
   3   0   7     3392.40     3219.21    231.84 o 
   4   0   7       67.99       82.56     14.78 o 
   5   0   7      208.02      176.05     38.83 o 
   6   0   7      847.46      861.18     46.99 o 
   7   0   7      107.28       49.76     19.40 o 
   8   0   7       62.11       62.76     22.21 o 
   9   0   7      128.67      104.36     29.73 o 
  10   0   7        1.75       14.13     21.35 o 
  11   0   7        3.99      -31.86     31.86 o 
  12   0   7       17.82       32.53     42.54 o 
  13   0   7       11.32      -40.88     40.88 o 
 -14   1   7        1.77       13.72     45.58 o 
 -13   1   7       15.05       56.37     48.96 o 
 -12   1   7        1.98       -9.40     38.39 o 
 -11   1   7       24.95       -3.82     24.24 o 
 -10   1   7       47.49       50.27     43.54 o 
  -9   1   7       16.27      -10.50     18.72 o 
  -8   1   7      161.35      177.50     26.43 o 
  -7   1   7      362.21      342.38     32.90 o 
  -6   1   7      228.20      228.60     19.12 o 
  -5   1   7      891.80      882.80     54.19 o 
  -4   1   7     1413.43     1295.62    128.78 o 
  -3   1   7      562.58      584.50     53.60 o 
  -2   1   7     2153.56     2191.22    167.95 o 
  -1   1   7     1501.56     1376.93    137.25 o 
   0   1   7      757.20      789.51     72.19 o 
   1   1   7     2131.00     2039.93    181.78 o 
   2   1   7      512.56      518.45     55.87 o 
   3   1   7     3513.94     3515.00    160.00 o 
   4   1   7     1641.88     1715.76     82.49 o 
   5   1   7     1905.82     2009.96     97.39 o 
   6   1   7      272.48      267.65     23.42 o 
   7   1   7       42.14       55.76     19.75 o 
   8   1   7      401.37      416.11     62.43 o 
   9   1   7       72.19       67.03     25.31 o 
  10   1   7        4.44        9.92     25.62 o 
  11   1   7       18.61       15.40     28.11 o 
  12   1   7       34.25       28.45     32.33 o 
  13   1   7        4.56       26.97     33.35 o 
 -13   2   7        5.43        2.21     48.51 o 
 -12   2   7       29.03       92.71     53.05 o 
 -11   2   7       19.08        6.75     39.77 o 
 -10   2   7      120.18      107.26     46.58 o 
  -9   2   7      158.72      133.10     45.91 o 
  -8   2   7       84.94      132.60     45.31 o 
  -7   2   7      157.44      181.56     45.69 o 
  -6   2   7       74.65       82.43     25.70 o 
  -5   2   7      252.47      265.59     28.91 o 
  -4   2   7      624.45      531.92     49.40 o 
  -3   2   7        2.35       -5.28     16.21 o 
  -2   2   7      305.11      281.46     28.70 o 
  -1   2   7      292.68      283.64     24.10 o 
   0   2   7      442.39      484.57     36.13 o 
   1   2   7       90.26      102.88     23.76 o 
   2   2   7      770.05      760.59     50.50 o 
   3   2   7      196.00      211.21     24.84 o 
   4   2   7      219.73      189.35     23.71 o 
   5   2   7      493.46      494.92     40.69 o 
   6   2   7      529.61      564.43     47.09 o 
   7   2   7      232.44      267.06     33.82 o 
   8   2   7       21.15       49.29     37.67 o 
   9   2   7       32.60       48.96     42.26 o 
  10   2   7      111.93      105.33     46.03 o 
  11   2   7       17.55       25.94     44.14 o 
  12   2   7       30.69        1.99     44.81 o 
  13   2   7        1.92      108.54     58.36 o 
 -13   3   7        4.73      -29.15     41.93 o 
 -12   3   7        1.90      -40.77     42.48 o 
 -11   3   7        2.46       31.81     41.65 o 
 -10   3   7      148.47      131.11     54.27 o 
  -9   3   7      136.22      139.85     52.50 o 
  -8   3   7      252.35      346.18     63.51 o 
  -7   3   7      835.81      780.49     92.05 o 
  -6   3   7      155.69      204.12     28.81 o 
  -5   3   7      591.49      645.43     55.72 o 
  -4   3   7     2420.79     2390.59    152.39 o 
  -3   3   7      316.94      302.56     30.97 o 
  -2   3   7     1742.97     1696.26    104.81 o 
  -1   3   7     5755.92     5688.03    342.47 o 
   0   3   7        9.47        3.08     11.27 o 
   1   3   7     2119.99     2087.71    120.89 o 
   2   3   7     2171.03     2277.13    187.75 o 
   3   3   7       92.51      166.95     36.84 o 
   4   3   7      775.31      745.93     60.30 o 
   5   3   7      443.80      461.68     44.05 o 
   6   3   7        7.14       15.28     21.66 o 
   7   3   7      267.11      277.02     42.35 o 
   8   3   7       74.42      114.84     45.69 o 
   9   3   7       26.74       -8.52     39.00 o 
  10   3   7       29.36       23.01     41.82 o 
  11   3   7        4.10      -12.50     44.81 o 
  12   3   7        2.31       -1.44     48.68 o 
  13   3   7        0.08       12.17     48.24 o 
 -12   4   7       15.00      -45.14     45.14 o 
 -11   4   7        1.26      -40.38     45.86 o 
 -10   4   7       12.88       16.76     44.59 o 
  -9   4   7       90.94       33.63     43.59 o 
  -8   4   7       32.39       54.93     43.98 o 
  -7   4   7       17.09      -26.28     36.07 o 
  -6   4   7      369.57      460.92     60.66 o 
  -5   4   7      520.61      509.49     50.09 o 
  -4   4   7       48.55       81.51     24.67 o 
  -3   4   7     1600.50     1681.92    140.98 o 
  -2   4   7     1757.29     1770.98    111.82 o 
  -1   4   7      594.67      659.21     51.53 o 
   0   4   7     1103.95     1074.06     71.67 o 
   1   4   7     2368.51     2145.42    215.91 o 
   2   4   7      910.67      821.32     99.79 o 
   3   4   7     1076.88     1057.08    110.03 o 
   4   4   7      315.92      284.40     36.91 o 
   5   4   7      146.21      110.48     28.99 o 
   6   4   7      398.80      395.37     47.46 o 
   7   4   7       55.23       64.04     30.33 o 
   8   4   7       42.23       45.75     41.65 o 
   9   4   7       37.78       61.62     50.06 o 
  10   4   7       19.02       45.20     48.63 o 
  11   4   7       32.97       25.94     49.73 o 
  12   4   7        9.03       80.65     65.00 o 
 -11   5   7       11.65       92.55     59.80 o 
 -10   5   7       20.58       17.09     49.62 o 
  -9   5   7       41.11       86.41     55.87 o 
  -8   5   7       76.28      121.26     53.82 o 
  -7   5   7       13.65        3.43     37.45 o 
  -6   5   7      102.18       69.48     42.21 o 
  -5   5   7       46.48      -29.35     29.35 o 
  -4   5   7       23.77       24.36     24.23 o 
  -3   5   7       37.91       43.09     22.98 o 
  -2   5   7       16.59        9.45     18.50 o 
  -1   5   7       37.52       59.21     22.02 o 
   0   5   7       21.70       52.39     40.05 o 
   1   5   7      110.36      153.29     50.78 o 
   2   5   7      379.77      391.66     75.62 o 
   3   5   7       88.80       25.61     48.63 o 
   4   5   7      158.60      115.78     54.71 o 
   5   5   7      150.46      108.74     34.84 o 
   6   5   7       57.28       39.81     29.52 o 
   7   5   7       69.25       60.32     40.08 o 
   8   5   7       46.16        0.55     42.10 o 
   9   5   7       47.69       43.37     50.89 o 
  10   5   7       10.47        0.94     46.25 o 
  11   5   7        8.92       37.51     56.87 o 
 -11   6   7        4.34       38.28     58.42 o 
 -10   6   7        0.96      -23.68     50.23 o 
  -9   6   7       13.73       86.08     57.81 o 
  -8   6   7       15.11       47.91     47.41 o 
  -7   6   7       35.86       17.48     45.08 o 
  -6   6   7      275.01      215.24     56.54 o 
  -5   6   7       23.67        9.34     28.63 o 
  -4   6   7       29.31      103.55     60.91 o 
  -3   6   7       95.98      218.12     62.95 o 
  -2   6   7      197.83      214.80     67.32 o 
  -1   6   7        6.66      -27.94     43.20 o 
   0   6   7       16.84       45.91     50.40 o 
   1   6   7        0.05       34.13     49.18 o 
   2   6   7      111.15       56.20     56.37 o 
   3   6   7        0.45      -27.60     53.05 o 
   4   6   7       26.58       37.78     57.42 o 
   5   6   7       28.04      -32.97     55.65 o 
   6   6   7       55.91       78.45     36.07 o 
   7   6   7        9.52       22.46     35.71 o 
   8   6   7       21.67       -4.81     44.48 o 
   9   6   7        7.46       38.72     58.20 o 
  10   6   7        7.94      -47.41     47.41 o 
 -10   7   7       13.59       12.06     61.40 o 
  -9   7   7        0.37       28.77     60.41 o 
  -8   7   7       11.79        5.75     52.50 o 
  -7   7   7       27.66       11.84     47.85 o 
  -6   7   7       10.41      -38.28     38.28 o 
  -5   7   7       18.28      -10.57     53.00 o 
  -4   7   7      153.71      332.13     81.71 o 
  -3   7   7        6.06      -14.38     49.68 o 
  -2   7   7      104.85      -19.20     50.17 o 
  -1   7   7       60.48      111.85     65.17 o 
   0   7   7        8.12       25.61     50.95 o 
   1   7   7       27.28       19.53     48.96 o 
   2   7   7      184.47      185.65     76.45 o 
   3   7   7        4.25      -40.38     55.21 o 
   4   7   7       51.89      102.89     68.32 o 
   5   7   7       22.98       53.38     62.68 o 
   6   7   7       27.68       45.58     64.45 o 
   7   7   7       19.84       13.61     63.28 o 
   8   7   7        3.04       40.05     60.24 o 
   9   7   7       12.82      -48.68     48.68 o 
  -5   8   7       12.03       39.39     66.16 o 
  -4   8   7        6.36       16.82     57.20 o 
  -3   8   7       27.84       35.79     65.50 o 
  -2   8   7       38.29      -17.20     54.60 o 
  -1   8   7       29.45       78.72     67.93 o 
   0   8   7       10.51       33.19     65.17 o 
   1   8   7       14.76       23.46     58.75 o 
   2   8   7       39.31       69.87     67.65 o 
   3   8   7       53.91       45.75     73.63 o 
   4   8   7       56.55       97.80     73.52 o 
   5   8   7       17.01        1.16     68.98 o 
   6   8   7       18.51       70.48     75.23 o 
   7   8   7       21.23       21.41     76.34 o 
  -4   9   7        4.24       46.41     72.47 o 
  -3   9   7       19.33      135.42     85.74 o 
  -2   9   7        1.27       73.74     75.90 o 
  -1   9   7       17.77       82.70     67.27 o 
   0   9   7        5.57      -14.88     68.60 o 
   1   9   7       14.69      -15.93     71.58 o 
   2   9   7        0.73       -1.55     73.91 o 
   3   9   7        3.77      113.79     81.48 o 
   4   9   7        4.19       46.41     83.64 o 
  -4  -9   8       18.20      -47.41     47.41 o 
  -3  -9   8       20.66        2.71     52.94 o 
  -2  -9   8        4.58      -30.29     30.29 o 
  -1  -9   8        5.89       -6.37     30.50 o 
   0  -9   8       10.97       44.79     30.15 o 
   1  -9   8        6.95      -28.79     28.79 o 
   2  -9   8        9.34       16.22     30.04 o 
   3  -9   8        2.65       -2.81     25.28 o 
   4  -9   8       14.68        3.96     26.70 o 
   5  -9   8        1.54      -12.17     38.94 o 
  -8  -8   8        3.34        4.43     49.23 o 
  -7  -8   8       23.82      120.82     51.67 o 
  -6  -8   8        0.62        7.97     45.97 o 
  -5  -8   8        8.10      177.46     54.16 o 
  -4  -8   8       43.69       26.66     47.74 o 
  -3  -8   8        1.69      -20.80     25.91 o 
  -2  -8   8       54.96       61.93     27.76 o 
  -1  -8   8        7.85      -16.36     23.66 o 
   0  -8   8        5.78        5.54     25.16 o 
   1  -8   8       18.38       43.43     26.24 o 
   2  -8   8       17.29       15.99     24.71 o 
   3  -8   8        2.10      -23.65     23.65 o 
   4  -8   8       11.76       47.60     27.48 o 
   5  -8   8        7.54       47.40     29.17 o 
   6  -8   8        1.25      -14.91     59.11 o 
   7  -8   8        0.28       75.49     32.62 o 
 -10  -7   8        6.30      -31.20     47.46 o 
  -9  -7   8       14.22      -39.05     39.05 o 
  -8  -7   8        5.38       -3.49     44.20 o 
  -7  -7   8       17.16       19.86     39.00 o 
  -6  -7   8       40.20        7.80     37.40 o 
  -5  -7   8       12.34      -18.86     33.63 o 
  -4  -7   8       17.14       13.03     21.86 o 
  -3  -7   8       84.80       91.14     27.38 o 
  -2  -7   8        7.27        4.17     26.08 o 
  -1  -7   8      110.60       66.34     25.68 o 
   0  -7   8      157.34      189.75     34.66 o 
   1  -7   8        7.24      -13.22     19.69 o 
   2  -7   8       34.88       27.12     22.51 o 
   3  -7   8       59.39       54.95     23.96 o 
   4  -7   8       31.50        0.01     22.55 o 
   5  -7   8       25.13       -9.98     45.61 o 
   6  -7   8       31.16       -2.90     25.13 o 
   7  -7   8       22.38       12.86     26.60 o 
   8  -7   8        7.00        5.38     28.54 o 
   9  -7   8        5.29       31.77     36.07 o 
 -11  -6   8        1.26        3.26     51.94 o 
 -10  -6   8        5.13       36.01     46.52 o 
  -9  -6   8        6.35        0.22     43.76 o 
  -8  -6   8        3.75      -11.17     38.06 o 
  -7  -6   8       23.04        9.85     35.40 o 
  -6  -6   8        4.67       53.16     36.29 o 
  -5  -6   8       52.83       64.69     23.26 o 
  -4  -6   8      100.10      102.27     23.20 o 
  -3  -6   8       77.31       85.78     38.64 o 
  -2  -6   8       50.04       21.15     15.32 o 
  -1  -6   8      141.02      173.24     25.03 o 
   0  -6   8      113.56      146.54     25.80 o 
   1  -6   8        5.30      -16.10     16.10 o 
   2  -6   8       35.12       53.28     32.17 o 
   3  -6   8       88.14       81.97     31.37 o 
   4  -6   8      164.07      144.91     29.48 o 
   5  -6   8       39.48       44.49     23.47 o 
   6  -6   8      115.89      163.16     30.02 o 
   7  -6   8       66.97       85.44     33.72 o 
   8  -6   8       20.06       29.27     30.90 o 
   9  -6   8       39.27       -1.34     28.80 o 
  10  -6   8       11.80        3.46     33.19 o 
 -12  -5   8        5.94       14.99     56.98 o 
 -11  -5   8        9.25       32.69     47.74 o 
 -10  -5   8        6.83       85.08     47.19 o 
  -9  -5   8       80.46       77.83     45.25 o 
  -8  -5   8       77.19       65.05     40.05 o 
  -7  -5   8        6.18       21.91     31.09 o 
  -6  -5   8      315.36      354.99     34.30 o 
  -5  -5   8      210.78      224.21     27.32 o 
  -4  -5   8      111.06      127.93     17.95 o 
  -3  -5   8      792.37      819.67     45.54 o 
  -2  -5   8      542.46      564.19     34.16 o 
  -1  -5   8      385.71      359.89     27.18 o 
   0  -5   8     1424.21     1435.95     84.66 o 
   1  -5   8      171.81      195.06     25.55 o 
   2  -5   8      205.81      225.69     35.90 o 
   3  -5   8      526.80      545.22     41.62 o 
   4  -5   8       54.05       60.96     21.52 o 
   5  -5   8      278.63      275.91     33.30 o 
   6  -5   8      172.32      103.14     25.76 o 
   7  -5   8       12.32      -14.05     20.64 o 
   8  -5   8        9.46        4.14     23.12 o 
   9  -5   8       36.61       26.35     26.68 o 
  10  -5   8        9.10       37.14     29.03 o 
  11  -5   8        0.17        9.09     31.89 o 
 -13  -4   8        4.30        4.70     51.89 o 
 -12  -4   8        2.56      -44.48     44.48 o 
 -11  -4   8       28.83       78.50     48.29 o 
 -10  -4   8       62.19       50.34     43.37 o 
  -9  -4   8       59.32       58.31     41.43 o 
  -8  -4   8      324.18      297.95     54.27 o 
  -7  -4   8       64.17       71.39     18.16 o 
  -6  -4   8      109.57       87.85     17.02 o 
  -5  -4   8      549.73      521.06     32.79 o 
  -4  -4   8      151.07      153.98     16.81 o 
  -3  -4   8      211.36      199.45     17.84 o 
  -2  -4   8      475.38      493.72     28.17 o 
  -1  -4   8      439.98      460.35     28.74 o 
   0  -4   8      435.45      399.07     30.79 o 
   1  -4   8      340.16      366.39     38.92 o 
   2  -4   8      347.69      337.51     28.85 o 
   3  -4   8        9.96       17.72     15.25 o 
   4  -4   8      181.57      150.72     25.20 o 
   5  -4   8      274.06      222.79     28.18 o 
   6  -4   8       95.90      129.46     29.46 o 
   7  -4   8       59.86       71.41     23.76 o 
   8  -4   8       91.24       84.65     47.93 o 
   9  -4   8       34.93       57.39     28.30 o 
  10  -4   8       18.39      -21.07     25.58 o 
  11  -4   8       13.08        1.69     29.31 o 
  12  -4   8        5.75       46.64     31.98 o 
 -12  -3   8       15.44       68.54     52.50 o 
 -11  -3   8        4.18      -23.40     40.60 o 
 -10  -3   8       48.62       42.48     41.49 o 
  -9  -3   8       23.04       -3.88     22.82 o 
  -8  -3   8       85.96       72.33     24.14 o 
  -7  -3   8      166.08      132.34     18.91 o 
  -6  -3   8      244.04      228.45     20.97 o 
  -5  -3   8       88.21       82.59     13.40 o 
  -4  -3   8       65.84       60.58     20.42 o 
  -3  -3   8      248.47      248.10     19.70 o 
  -2  -3   8       94.00       80.46     11.61 o 
  -1  -3   8     2172.00     2272.53    100.92 o 
   0  -3   8      669.12      626.17     49.95 o 
   1  -3   8      149.40      131.21     16.10 o 
   2  -3   8      155.01      160.06     21.38 o 
   3  -3   8      596.80      566.22     39.76 o 
   4  -3   8      250.49      214.62     25.34 o 
   5  -3   8      179.27      214.41     26.36 o 
   6  -3   8      122.05      136.01     24.69 o 
   7  -3   8       62.53       69.56     22.59 o 
   8  -3   8        5.83      -18.96     18.96 o 
   9  -3   8      118.13       97.20     58.39 o 
  10  -3   8        0.33       -5.41     23.02 o 
  11  -3   8       31.94       15.19     29.26 o 
  12  -3   8       14.75       50.54     35.39 o 
 -12  -2   8        7.01       36.59     31.32 o 
 -11  -2   8       48.27       57.54     28.29 o 
 -10  -2   8      199.76      173.66     32.77 o 
  -9  -2   8       31.34       27.37     23.47 o 
  -8  -2   8       69.15       87.63     21.14 o 
  -7  -2   8      738.31      744.64     41.49 o 
  -6  -2   8      238.47      238.94     20.30 o 
  -5  -2   8      839.20      816.58     43.25 o 
  -4  -2   8     3341.82     3370.91    141.19 o 
  -3  -2   8       62.57       75.01      9.69 o 
  -2  -2   8     5541.48     5619.30    232.49 o 
  -1  -2   8     7147.98     6911.71    291.71 o 
   0  -2   8      130.73      134.41     12.94 o 
   1  -2   8     6014.80     5930.22    295.42 o 
   2  -2   8     3637.37     3676.89    184.57 o 
   3  -2   8      633.72      681.21     43.61 o 
   4  -2   8     1647.26     1562.15     90.01 o 
   5  -2   8      639.04      613.55     54.71 o 
   6  -2   8      197.62      215.83     20.64 o 
   7  -2   8      299.64      284.86     33.21 o 
   8  -2   8       29.26       36.89     22.57 o 
   9  -2   8       25.16       20.89     49.81 o 
  10  -2   8       23.75        0.88     24.58 o 
  11  -2   8       53.07       92.06     32.69 o 
  12  -2   8        1.76        8.39     27.86 o 
  13  -2   8        1.56       13.11     29.65 o 
 -14  -1   8        2.56      -46.19     46.52 o 
 -13  -1   8        1.75      -18.70     40.71 o 
 -12  -1   8       26.20       73.96     48.74 o 
 -11  -1   8       55.83       21.26     26.02 o 
 -10  -1   8        8.95       11.56     22.08 o 
  -9  -1   8      133.80      146.57     28.16 o 
  -8  -1   8       68.48       74.28     21.87 o 
  -7  -1   8      563.64      593.13     44.48 o 
  -6  -1   8      766.85      666.66     47.20 o 
  -5  -1   8      607.68      533.91     39.65 o 
  -4  -1   8      997.51     1064.04     49.32 o 
  -3  -1   8     6536.93     6614.13    273.51 o 
  -2  -1   8     1238.37     1298.03     71.82 o 
  -1  -1   8      787.61      791.73     36.25 o 
   0  -1   8     2506.10     2462.83    104.64 o 
   1  -1   8      380.25      376.50     25.46 o 
   2  -1   8     4249.63     4072.63    204.11 o 
   3  -1   8     3808.28     3696.97    188.91 o 
   4  -1   8      367.14      257.51     37.06 o 
   5  -1   8      751.05      806.72     50.65 o 
   6  -1   8      467.95      515.52     78.47 o 
   7  -1   8      259.31      264.54     37.59 o 
   8  -1   8      138.54       92.31     29.54 o 
   9  -1   8      106.19      124.13     38.45 o 
  10  -1   8       48.43       23.46     31.03 o 
  11  -1   8        1.11       19.03     36.57 o 
  12  -1   8        8.23      -34.41     34.41 o 
  13  -1   8        7.14       39.88     48.13 o 
 -14   0   8        0.69       66.05     52.50 o 
 -13   0   8       15.19       58.36     45.20 o 
 -12   0   8       14.31      -39.05     39.05 o 
 -11   0   8      112.78      148.10     32.79 o 
 -10   0   8        5.26       15.27     23.22 o 
  -9   0   8       87.54       85.90     23.83 o 
  -8   0   8      228.44      235.85     29.37 o 
  -7   0   8      294.84      311.29     30.57 o 
  -6   0   8      715.16      746.25     50.11 o 
  -5   0   8      495.96      415.81     31.43 o 
  -4   0   8       13.59       40.85     10.54 o 
  -3   0   8      113.02      112.16     11.96 o 
  -2   0   8      194.46      177.69     17.67 o 
  -1   0   8      394.19      432.37     43.76 o 
   0   0   8       17.75       17.62      6.10 o 
   1   0   8      158.15      172.70     18.92 o 
   2   0   8      143.65      138.08     19.58 o 
   3   0   8      178.38      218.67     28.49 o 
   4   0   8      170.49      171.23     19.54 o 
   5   0   8      548.09      582.18     46.36 o 
   6   0   8       74.12       71.08     21.60 o 
   7   0   8        4.47        1.84     16.05 o 
   8   0   8      164.94      173.28     28.70 o 
   9   0   8        1.90       37.87     22.76 o 
  10   0   8        0.27       20.88     24.55 o 
  11   0   8       34.08       63.42     27.96 o 
  12   0   8        0.12       50.89     43.81 o 
  13   0   8        9.08       -6.75     44.25 o 
 -14   1   8        2.84        2.71     45.25 o 
 -13   1   8        2.42       29.32     46.80 o 
 -12   1   8       27.76      -28.71     40.38 o 
 -11   1   8       65.93      -30.04     30.04 o 
 -10   1   8       17.90       18.27     21.98 o 
  -9   1   8      177.47      168.51     27.64 o 
  -8   1   8       87.71      135.24     32.91 o 
  -7   1   8      506.84      556.28     43.28 o 
  -6   1   8      740.02      702.39     47.27 o 
  -5   1   8      669.83      626.42     39.76 o 
  -4   1   8     1087.97     1118.38     99.63 o 
  -3   1   8     6495.51     6446.94    515.02 o 
  -2   1   8     1315.41     1297.39    111.02 o 
  -1   1   8      840.81      894.45     72.69 o 
   0   1   8     2321.78     2481.09    196.27 o 
   1   1   8      463.96      488.35     40.94 o 
   3   1   8     3809.28     3756.92    204.30 o 
   4   1   8      371.86      368.44     24.19 o 
   5   1   8      704.91      725.22     42.58 o 
   6   1   8      485.65      470.47     32.11 o 
   7   1   8      223.10      203.07     29.32 o 
   8   1   8      133.66      144.94     27.05 o 
   9   1   8       87.22       71.00     26.64 o 
  10   1   8       60.98       58.50     25.66 o 
  11   1   8        2.28       -6.89     26.19 o 
  12   1   8        4.49       24.49     30.26 o 
  13   1   8        6.33        2.92     33.12 o 
 -13   2   8        2.74       20.36     50.51 o 
 -12   2   8        7.55       55.98     47.63 o 
 -11   2   8       44.74        8.69     39.11 o 
 -10   2   8      186.38      132.43     49.73 o 
  -9   2   8       19.55       44.81     37.12 o 
  -8   2   8       68.99       28.49     35.46 o 
  -7   2   8      653.09      751.72     88.40 o 
  -6   2   8      267.16      255.81     41.16 o 
  -5   2   8      973.04      999.38     64.41 o 
  -4   2   8     3294.81     3187.22    195.47 o 
  -3   2   8      104.91      113.61     19.05 o 
  -2   2   8     5366.53     5492.42    319.85 o 
  -1   2   8     7427.21     7198.13    400.12 o 
   0   2   8      119.27      125.23     19.39 o 
   1   2   8     6013.59     5993.97    339.65 o 
   2   2   8     3531.32     3616.22    210.44 o 
   3   2   8      712.82      771.58     77.06 o 
   4   2   8     1790.42     1732.99    104.39 o 
   5   2   8      665.90      588.97     48.27 o 
   6   2   8      207.85      213.59     29.05 o 
   7   2   8      323.25      305.81     35.85 o 
   8   2   8       40.89      -28.16     28.16 o 
   9   2   8       34.90       37.89     37.01 o 
  10   2   8       22.22       69.48     46.47 o 
  11   2   8       51.42      133.15     53.49 o 
  12   2   8        2.10      -30.65     46.36 o 
  13   2   8        1.15       67.77     56.15 o 
 -13   3   8       14.13       -0.17     44.20 o 
 -12   3   8       16.39       62.07     48.07 o 
 -11   3   8        5.57       24.40     44.25 o 
 -10   3   8       40.85       49.45     46.14 o 
  -9   3   8       13.80      -34.30     34.30 o 
  -8   3   8       87.68       95.48     44.42 o 
  -7   3   8      117.40       92.99     45.64 o 
  -6   3   8      202.10      227.66     32.36 o 
  -5   3   8       83.38       79.57     23.18 o 
  -4   3   8      123.59      101.28     43.51 o 
  -3   3   8      160.01      157.55     26.28 o 
  -2   3   8       96.36       76.63     18.53 o 
  -1   3   8     2270.02     2403.71    140.45 o 
   0   3   8      790.97      733.51     48.35 o 
   1   3   8      113.08      122.85     22.82 o 
   2   3   8      185.93      215.08     18.92 o 
   3   3   8      626.58      646.45     73.46 o 
   4   3   8      274.65      306.46     32.06 o 
   5   3   8      208.95      224.60     31.49 o 
   6   3   8      139.11      129.47     35.71 o 
   7   3   8       58.65       68.89     36.26 o 
   8   3   8        8.18       23.73     36.34 o 
   9   3   8      102.05      118.66     52.72 o 
  10   3   8        1.72       -9.96     39.72 o 
  11   3   8       29.19       34.52     46.58 o 
  12   3   8       12.73       76.73     57.81 o 
  13   3   8        7.87       -0.17     47.80 o 
 -12   4   8        3.12      -42.82     45.58 o 
 -11   4   8       25.10        7.30     50.28 o 
 -10   4   8       65.46       75.51     54.32 o 
  -9   4   8       57.27       39.55     46.74 o 
  -8   4   8      341.63      376.72     67.71 o 
  -7   4   8       43.62       80.38     45.91 o 
  -6   4   8       77.86       67.79     28.83 o 
  -5   4   8      567.30      581.65     51.59 o 
  -4   4   8      171.55      132.01     27.58 o 
  -3   4   8      175.61      169.79     43.59 o 
  -2   4   8      416.88      390.40     40.15 o 
  -1   4   8      519.85      551.53     42.84 o 
   0   4   8      414.49      403.84     35.02 o 
   1   4   8      313.58      288.43     57.53 o 
   2   4   8      338.36      296.95     56.92 o 
   3   4   8        7.04       28.10     34.68 o 
   4   4   8      196.55      213.70     50.06 o 
   5   4   8      244.63      234.50     36.83 o 
   6   4   8       79.97       55.42     27.91 o 
   7   4   8       60.47       60.56     29.92 o 
   8   4   8       87.55      102.89     45.03 o 
   9   4   8       28.77      -35.02     35.02 o 
  10   4   8       19.72       43.81     47.02 o 
  11   4   8       12.04      -29.21     44.97 o 
  12   4   8        6.63      -47.96     47.96 o 
 -11   5   8       12.19      -50.17     50.17 o 
 -10   5   8        8.54      -29.48     48.68 o 
  -9   5   8       75.70       35.63     49.45 o 
  -8   5   8       92.14      -12.00     43.54 o 
  -7   5   8        7.37      -10.23     38.11 o 
  -6   5   8      295.43      330.81     62.07 o 
  -5   5   8      172.77      156.03     39.44 o 
  -4   5   8      131.17      137.85     40.85 o 
  -3   5   8      744.10      923.77     87.46 o 
  -2   5   8      509.46      543.63     52.28 o 
  -1   5   8      443.04      458.81     72.47 o 
   0   5   8     1570.29     1633.67    159.54 o 
   1   5   8      253.27      346.18     63.28 o 
   2   5   8      184.06      146.32     54.49 o 
   3   5   8      503.07      483.26     86.96 o 
   4   5   8       86.97       60.96     51.34 o 
   5   5   8      212.47      224.37     69.04 o 
   6   5   8      199.89      160.92     77.50 o 
   7   5   8       11.87       27.17     31.79 o 
   8   5   8        4.26      -12.45     41.65 o 
   9   5   8       36.17       30.81     49.90 o 
  10   5   8       12.46      -10.01     44.48 o 
  11   5   8        0.30       25.56     51.89 o 
 -11   6   8        2.98      -22.90     52.61 o 
 -10   6   8        2.90       44.31     54.82 o 
  -9   6   8       10.30       49.51     52.00 o 
  -8   6   8        7.91      -39.33     44.42 o 
  -7   6   8       23.61       47.41     43.04 o 
  -6   6   8        3.44      -26.33     33.91 o 
  -5   6   8       44.29       17.33     30.03 o 
  -4   6   8       94.38      106.48     33.83 o 
  -3   6   8       83.87      112.46     54.16 o 
  -2   6   8       59.84       48.13     52.50 o 
  -1   6   8      158.67      109.36     59.47 o 
   0   6   8      130.78       57.31     56.81 o 
   1   6   8       26.27      -24.73     39.55 o 
   2   6   8       65.49       60.52     57.03 o 
   3   6   8       69.24      155.17     66.55 o 
   4   6   8      203.14      104.61     63.23 o 
   5   6   8       18.45        2.27     57.03 o 
   6   6   8      110.84      119.93     67.77 o 
   7   6   8       71.34       92.26     40.99 o 
   8   6   8       19.54       35.13     51.06 o 
   9   6   8       39.48       10.73     54.60 o 
  10   6   8       12.52      -31.37     54.93 o 
 -10   7   8        5.99       16.60     61.79 o 
  -9   7   8       13.45       47.80     60.08 o 
  -8   7   8        5.33       43.81     50.67 o 
  -7   7   8       19.87       70.14     51.83 o 
  -5   7   8       11.77      -24.28     54.65 o 
  -4   7   8       14.91       53.55     56.42 o 
  -3   7   8       96.27       67.93     65.50 o 
  -2   7   8        7.36      -44.20     44.20 o 
  -1   7   8      118.80      160.53     67.38 o 
   0   7   8      150.78      101.95     63.67 o 
   1   7   8        4.96      -44.75     48.96 o 
   2   7   8       33.18       87.90     65.94 o 
   3   7   8       49.91      -11.62     64.94 o 
   4   7   8       24.80       -4.31     59.58 o 
   5   7   8       23.09       17.81     68.82 o 
   6   7   8       32.04      141.84     78.39 o 
   7   7   8       19.97       82.92     68.26 o 
   9   7   8        6.42       81.76     65.33 o 
  -5   8   8        5.58       -8.13     59.52 o 
  -4   8   8       47.00      -26.17     54.32 o 
  -3   8   8        2.67       32.53     69.48 o 
  -2   8   8       48.33       84.58     65.94 o 
  -1   8   8       14.65       71.36     67.43 o 
   0   8   8        7.87      -50.40     56.65 o 
   1   8   8       16.51       42.54     64.89 o 
   2   8   8       17.07       -8.52     63.40 o 
   3   8   8        3.44        3.87     64.67 o 
   4   8   8       11.79       49.45     69.65 o 
   5   8   8        8.71       -4.31     67.99 o 
   6   8   8        0.70        0.50     75.40 o 
   7   8   8        1.11      -40.05     74.24 o 
  -4   9   8       18.83      129.45     83.14 o 
  -3   9   8       27.58      -57.70     58.31 o 
  -2   9   8        4.50      -12.94     66.38 o 
  -1   9   8        7.12       96.25     71.14 o 
   0   9   8        9.11      -39.17     68.82 o 
   1   9   8        6.77       28.21     76.73 o 
   2   9   8       12.05      122.92     81.71 o 
   3   9   8        1.28       28.82     77.45 o 
   4   9   8       13.11       33.97     78.00 o 
  -4  -9   9       25.93      -42.32     42.32 o 
  -3  -9   9       18.13       36.79     49.01 o 
  -2  -9   9       13.28       48.96     49.51 o 
  -1  -9   9       10.23       13.02     30.29 o 
   0  -9   9        2.50       46.28     31.42 o 
   1  -9   9        3.23       -4.67     28.38 o 
   2  -9   9        5.35       -6.06     29.95 o 
   3  -9   9        6.07      -15.02     28.60 o 
   4  -9   9       12.23      -34.41     34.41 o 
   5  -9   9        2.56      -11.28     39.83 o 
  -8  -8   9        3.66      -36.07     45.91 o 
  -7  -8   9        3.03      -32.97     43.43 o 
  -6  -8   9       18.72      -33.03     39.28 o 
  -5  -8   9        0.11      -17.09     39.83 o 
  -4  -8   9       14.25       59.30     44.03 o 
  -3  -8   9       13.47      -19.42     40.33 o 
  -2  -8   9       23.50       20.20     26.98 o 
  -1  -8   9       27.83       27.48     27.17 o 
   0  -8   9        5.92        6.16     36.95 o 
   1  -8   9       13.41      -20.71     22.65 o 
   2  -8   9       23.33       34.69     26.33 o 
   3  -8   9       13.53       19.96     26.62 o 
   4  -8   9        5.38        5.48     27.02 o 
   5  -8   9       19.96       33.78     46.61 o 
   6  -8   9        2.77       21.25     26.99 o 
   7  -8   9        2.08       -3.26     34.91 o 
 -10  -7   9        5.57       -3.65     52.11 o 
  -9  -7   9        4.52        1.33     47.74 o 
  -8  -7   9        0.25       13.11     42.65 o 
  -7  -7   9        9.22      -18.81     39.94 o 
  -6  -7   9       10.13        4.48     36.79 o 
  -5  -7   9       45.62        8.96     36.68 o 
  -4  -7   9       46.37       89.12     42.21 o 
  -3  -7   9        0.77      -18.66     19.76 o 
  -2  -7   9       69.25       77.94     25.50 o 
  -1  -7   9      162.67      166.09     53.11 o 
   0  -7   9      108.26      176.62     30.61 o 
   1  -7   9      242.66      203.43     52.17 o 
   2  -7   9      215.78      280.01     46.83 o 
   3  -7   9      112.95       87.63     26.36 o 
   4  -7   9      125.69      119.27     29.10 o 
   5  -7   9       61.49       94.70     29.57 o 
   6  -7   9       33.87       31.85     27.35 o 
   7  -7   9       25.91        1.94     40.80 o 
   8  -7   9        7.38       -3.20     34.71 o 
   9  -7   9        0.12      -35.07     37.56 o 
 -11  -6   9       16.87       95.15     57.09 o 
 -10  -6   9       16.00       74.02     49.12 o 
  -9  -6   9       16.25       -3.43     39.77 o 
  -8  -6   9        2.88       12.28     39.77 o 
  -7  -6   9       73.75       76.73     41.54 o 
  -6  -6   9       76.09       96.03     37.84 o 
  -5  -6   9       33.80       46.97     34.80 o 
  -4  -6   9       41.55       31.18     45.83 o 
  -3  -6   9      418.66      460.64     40.17 o 
  -2  -6   9      116.86      116.34     19.27 o 
  -1  -6   9      112.84      105.89     18.36 o 
   0  -6   9      169.72      180.45     27.47 o 
   1  -6   9       44.81       57.27     19.80 o 
   2  -6   9       78.99       78.75     21.54 o 
   3  -6   9      170.96      181.62     28.39 o 
   4  -6   9       30.86       67.27     22.08 o 
   5  -6   9      148.69      172.68     36.01 o 
   6  -6   9       40.90        0.63     31.03 o 
   7  -6   9        1.40        0.21     23.86 o 
   8  -6   9       21.36       -5.93     24.99 o 
   9  -6   9        7.58        3.45     27.73 o 
  10  -6   9        5.13       32.21     54.46 o 
 -12  -5   9        8.50       34.80     58.36 o 
 -11  -5   9       28.25       48.85     48.68 o 
 -10  -5   9        3.52       56.87     47.46 o 
  -9  -5   9       26.36        9.13     37.17 o 
  -8  -5   9      239.70      234.99     50.78 o 
  -7  -5   9       14.75        2.21     31.86 o 
  -6  -5   9       54.35       51.00     30.59 o 
  -5  -5   9      382.18      403.01     28.75 o 
  -4  -5   9      132.74      135.11     20.12 o 
  -3  -5   9      176.62      158.61     19.39 o 
  -2  -5   9       26.75       16.66     13.32 o 
  -1  -5   9       24.52       18.57     13.40 o 
   0  -5   9      124.82      102.54     20.99 o 
   1  -5   9       23.88        3.42     30.01 o 
   2  -5   9       46.00       71.07     20.08 o 
   3  -5   9        4.58        8.62     16.28 o 
   4  -5   9        2.73       -2.12     33.99 o 
   5  -5   9       27.43       36.57     39.53 o 
   6  -5   9      140.71      135.67     28.61 o 
   7  -5   9       83.69       84.89     26.62 o 
   8  -5   9       50.34       38.22     26.59 o 
   9  -5   9       13.29       29.92     29.14 o 
  10  -5   9       10.28       -5.00     32.67 o 
  11  -5   9       13.62       15.85     31.19 o 
 -12  -4   9       14.25       28.88     49.18 o 
 -11  -4   9        3.26       83.09     48.07 o 
 -10  -4   9        2.12       33.14     43.65 o 
  -9  -4   9       81.05       70.37     42.82 o 
  -8  -4   9       88.42      128.34     40.16 o 
  -7  -4   9       71.21       65.71     24.05 o 
  -6  -4   9      307.21      345.99     34.74 o 
  -5  -4   9      218.15      198.72     19.69 o 
  -4  -4   9       10.94       17.84     11.90 o 
  -3  -4   9      665.51      697.22     37.96 o 
  -2  -4   9      810.92      756.48     40.53 o 
  -1  -4   9       46.44       48.05     11.74 o 
   0  -4   9     1016.37      965.38     55.47 o 
   1  -4   9      519.94      568.92     39.65 o 
   2  -4   9      379.50      384.90     31.66 o 
   3  -4   9      954.59      956.28     60.13 o 
   4  -4   9      100.75      106.62     22.34 o 
   5  -4   9      308.48      344.93     79.30 o 
   6  -4   9      183.25      197.74     29.71 o 
   7  -4   9       37.48       15.96     24.06 o 
   8  -4   9       80.32       96.41     27.61 o 
   9  -4   9       21.68       47.79     27.30 o 
  10  -4   9       20.21        3.07     30.31 o 
  11  -4   9        2.81        0.85     30.95 o 
  12  -4   9        3.80       15.65     33.54 o 
 -11  -3   9       59.26       30.26     46.41 o 
 -10  -3   9       33.73       47.22     29.84 o 
  -9  -3   9       16.25       40.03     24.91 o 
  -8  -3   9      333.61      381.78     54.57 o 
  -7  -3   9      127.53      169.77     27.09 o 
  -6  -3   9       91.79       74.68     15.37 o 
  -5  -3   9      605.12      624.99     34.78 o 
  -4  -3   9     1688.50     1765.35     80.28 o 
  -3  -3   9      300.60      269.98     19.13 o 
  -2  -3   9     1777.92     1841.34     82.25 o 
  -1  -3   9     2119.68     2005.84     91.99 o 
   0  -3   9      124.05      133.28     15.86 o 
   1  -3   9     1490.87     1450.01     78.48 o 
   2  -3   9     1463.86     1594.12    102.73 o 
   3  -3   9      107.88       92.52     17.81 o 
   4  -3   9      986.73      906.04     57.21 o 
   5  -3   9      383.59      294.98     30.44 o 
   6  -3   9       29.55       65.92     34.38 o 
   7  -3   9      424.91      428.37     42.95 o 
   8  -3   9       70.38       56.73     24.29 o 
   9  -3   9       20.67       14.44     26.18 o 
  10  -3   9       62.79       13.62     25.28 o 
  11  -3   9       14.20       19.49     28.55 o 
  12  -3   9        9.62       -0.43     39.00 o 
 -12  -2   9       64.60       48.07     51.11 o 
 -11  -2   9        4.14       12.24     26.91 o 
 -10  -2   9      209.70      193.92     39.22 o 
  -9  -2   9      154.13      148.06     30.48 o 
  -8  -2   9       27.65       19.57     20.43 o 
  -7  -2   9      610.79      656.19     38.43 o 
  -6  -2   9      305.07      335.24     23.07 o 
  -5  -2   9      480.95      530.26     46.03 o 
  -4  -2   9      993.17     1036.63     49.26 o 
  -3  -2   9      118.82      109.18     10.71 o 
  -2  -2   9     2529.87     2503.55    103.86 o 
  -1  -2   9     2282.79     2295.44     98.20 o 
   0  -2   9     1648.34     1687.57     88.02 o 
   1  -2   9      633.60      632.39     38.12 o 
   2  -2   9      223.37      206.36     19.90 o 
   3  -2   9      184.37      165.76     20.34 o 
   4  -2   9      130.73       92.28     24.62 o 
   5  -2   9       35.80       42.86     17.31 o 
   6  -2   9      181.84      201.16     27.56 o 
   7  -2   9       33.13       40.72     20.11 o 
   8  -2   9       12.04       -2.28     58.89 o 
   9  -2   9       40.36       35.71     25.14 o 
  10  -2   9       17.90       59.17     27.68 o 
  11  -2   9        1.63       54.28     30.12 o 
  12  -2   9        9.80        9.22     31.07 o 
  13  -2   9       13.85      103.88     42.60 o 
 -14  -1   9       15.65        6.53     56.70 o 
 -13  -1   9        0.47      -39.22     39.22 o 
 -12  -1   9       11.81        6.69     42.21 o 
 -11  -1   9        0.30       15.54     39.17 o 
 -10  -1   9       16.47       16.57     21.94 o 
  -9  -1   9      131.27      169.88     28.86 o 
  -8  -1   9      270.15      292.62     32.18 o 
  -7  -1   9      201.53      228.14     64.58 o 
  -6  -1   9      312.25      324.12     48.21 o 
  -5  -1   9     1308.82     1313.98     59.35 o 
  -4  -1   9     1814.97     1794.74     79.13 o 
  -3  -1   9      413.70      397.26     20.03 o 
  -2  -1   9     2182.36     2171.23    116.88 o 
  -1  -1   9     2860.62     2889.44    146.95 o 
   0  -1   9      220.36      236.74     22.47 o 
   1  -1   9     2496.61     2514.30    124.92 o 
   2  -1   9     1344.84     1307.69     70.47 o 
   3  -1   9      192.41      188.77     19.39 o 
   4  -1   9      609.43      554.57     55.65 o 
   5  -1   9      407.55      359.57     45.75 o 
   6  -1   9       28.53       35.39     30.04 o 
   7  -1   9      235.43      300.17     77.36 o 
   8  -1   9      235.13      224.99     30.70 o 
   9  -1   9       67.63       65.33     36.62 o 
  10  -1   9       21.28       51.34     37.17 o 
  11  -1   9        4.22      -18.59     32.75 o 
  12  -1   9        2.23       15.60     37.78 o 
  13  -1   9        6.58       32.53     38.50 o 
 -14   0   9        0.11       59.58     54.65 o 
 -13   0   9        9.06       24.73     43.81 o 
 -12   0   9       63.95       95.15     46.19 o 
 -11   0   9       44.69      -13.22     38.11 o 
 -10   0   9        0.20      -17.80     21.17 o 
  -9   0   9      335.39      270.70     33.12 o 
  -8   0   9      267.99      220.41     28.14 o 
  -7   0   9      117.35      102.71     21.82 o 
  -6   0   9     1500.10     1424.61     84.20 o 
  -5   0   9     1871.24     1896.09    106.21 o 
  -4   0   9      276.74      297.23     23.22 o 
  -3   0   9     4176.12     4197.01    219.88 o 
  -2   0   9     2636.83     2633.72    213.03 o 
  -1   0   9     1830.62     1852.67     98.29 o 
   0   0   9    15328.27    15422.13    790.95 o 
   1   0   9     2740.92     2938.05    155.39 o 
   2   0   9     2394.66     2237.75    162.58 o 
   3   0   9     3065.23     3204.16    231.67 o 
   4   0   9      462.33      503.95     50.84 o 
   5   0   9     1551.59     1609.49     94.39 o 
   6   0   9     1655.15     1584.49     79.46 o 
   7   0   9       61.57       78.68     22.06 o 
   8   0   9       89.37      119.95     25.81 o 
   9   0   9      132.22       96.81     26.23 o 
  10   0   9        0.86      -10.39     23.72 o 
  11   0   9        4.05       17.37     33.69 o 
  12   0   9        1.32      -32.14     32.14 o 
  13   0   9        0.01      -11.40     40.16 o 
 -14   1   9       14.73      113.62     55.10 o 
 -13   1   9        0.24       24.56     46.36 o 
 -12   1   9       12.29       20.86     40.05 o 
 -11   1   9        6.85       25.67     40.71 o 
 -10   1   9        8.78       -0.94     34.52 o 
  -9   1   9      162.13      192.03     70.06 o 
  -8   1   9      275.96      314.37     32.13 o 
  -7   1   9      210.42      198.21     24.22 o 
  -6   1   9      386.10      381.72     32.91 o 
  -5   1   9     1219.67     1136.30    116.72 o 
  -4   1   9     1833.34     1839.45    155.50 o 
  -3   1   9      366.36      294.24     42.93 o 
  -2   1   9     2389.86     2191.45    178.46 o 
  -1   1   9     2625.86     2509.97    220.89 o 
   0   1   9      188.65      183.93     26.61 o 
   1   1   9     2375.23     2362.77    196.10 o 
   3   1   9      218.85      194.29     20.68 o 
   4   1   9      608.54      595.52     42.03 o 
   5   1   9      424.00      416.26     31.37 o 
   6   1   9       31.15       11.96     12.80 o 
   7   1   9      278.86      316.49     34.56 o 
   8   1   9      219.57      244.45     33.76 o 
   9   1   9       67.21       40.92     23.78 o 
  10   1   9       19.52       24.57     40.83 o 
  11   1   9        5.90       -6.40     24.06 o 
  12   1   9        1.53       54.12     30.98 o 
  13   1   9        8.66       70.37     50.67 o 
 -13   2   9        0.55       -7.14     49.95 o 
 -12   2   9       61.96      118.71     53.88 o 
 -11   2   9        3.24       73.68     46.14 o 
 -10   2   9      160.48      229.90     58.47 o 
  -9   2   9      150.95      274.05     58.53 o 
  -8   2   9       35.66      -32.97     32.97 o 
  -7   2   9      689.70      654.14     84.31 o 
  -6   2   9      267.81      269.75     32.95 o 
  -5   2   9      427.17      502.72     43.48 o 
  -4   2   9     1138.30     1096.98     91.80 o 
  -3   2   9       95.79      116.01     20.11 o 
  -2   2   9     2295.49     2251.52    144.66 o 
  -1   2   9     2274.99     2265.12    136.54 o 
   0   2   9     1627.82     1722.19    103.76 o 
   1   2   9      637.02      639.18     45.17 o 
   2   2   9      224.13      255.28     22.13 o 
   3   2   9      260.08      257.37     23.98 o 
   4   2   9      107.68       98.02     28.66 o 
   5   2   9       28.13       21.50     17.47 o 
   6   2   9      217.71      229.67     30.53 o 
   7   2   9       57.71       71.73     23.81 o 
   8   2   9       11.17      -19.31     27.22 o 
   9   2   9       44.83       50.78     41.16 o 
  10   2   9       17.22       13.72     42.71 o 
  11   2   9        1.81      -14.94     43.31 o 
  12   2   9        5.98       26.44     49.90 o 
  13   2   9       13.19       49.95     62.45 o 
 -13   3   9        6.62      -28.43     41.93 o 
 -12   3   9        6.06       -9.74     44.70 o 
 -11   3   9       53.63      113.79     55.76 o 
 -10   3   9       34.96       35.35     43.76 o 
  -9   3   9       13.53       -8.52     40.66 o 
  -8   3   9      256.90      227.91     60.91 o 
  -7   3   9      108.88      143.94     49.07 o 
  -6   3   9      131.03      178.57     43.29 o 
  -5   3   9      579.09      605.05     51.98 o 
  -4   3   9     1746.46     1831.77    114.96 o 
  -3   3   9      315.13      291.63     31.78 o 
  -2   3   9     1922.85     1885.07    116.33 o 
  -1   3   9     2358.81     2273.73    128.90 o 
   0   3   9      128.22      147.23     19.56 o 
   1   3   9     1447.48     1429.96     89.78 o 
   2   3   9     1676.10     1773.19    103.26 o 
   3   3   9      113.96      167.28     38.61 o 
   4   3   9      947.75      879.01     97.47 o 
   5   3   9      335.65      270.35     34.02 o 
   6   3   9       27.21       49.81     24.13 o 
   7   3   9      408.60      515.56     49.32 o 
   8   3   9       55.22       37.78     36.62 o 
   9   3   9       25.21       67.60     47.46 o 
  10   3   9       52.92       -3.54     44.25 o 
  11   3   9       14.54       -3.15     47.68 o 
  12   3   9        9.81      -27.16     46.08 o 
  13   3   9        8.67       -0.72     51.17 o 
 -12   4   9       18.28      -43.65     43.65 o 
 -11   4   9        1.57        5.97     44.81 o 
 -10   4   9        0.16        1.38     48.24 o 
  -9   4   9       98.45      151.46     60.02 o 
  -8   4   9       68.44       87.24     47.91 o 
  -7   4   9       95.24       71.53     44.25 o 
  -6   4   9      299.74      349.83     42.67 o 
  -5   4   9      195.54      213.75     34.19 o 
  -4   4   9       18.22       44.19     22.92 o 
  -3   4   9      694.21      721.82     57.02 o 
  -2   4   9      841.55      873.54     61.74 o 
  -1   4   9       69.64       49.59     19.08 o 
   0   4   9      940.72      873.23     63.95 o 
   1   4   9      504.38      587.87     76.73 o 
   2   4   9      418.89      474.85     66.99 o 
   3   4   9      975.61     1001.60    112.41 o 
   4   4   9       95.72       74.24     41.21 o 
   5   4   9      301.58      293.30     61.85 o 
   6   4   9      192.79      203.22     37.44 o 
   7   4   9       49.10       25.59     28.68 o 
   8   4   9       91.00      148.09     53.38 o 
   9   4   9       26.11       26.61     43.92 o 
  10   4   9       23.48      -19.69     49.18 o 
  11   4   9        1.89      -45.58     45.58 o 
  12   4   9        6.61       11.45     56.15 o 
 -11   5   9       24.63       52.66     62.68 o 
 -10   5   9        3.32        9.85     51.83 o 
  -9   5   9       17.88      -40.83     40.83 o 
  -8   5   9      221.22      269.51     64.11 o 
  -7   5   9       11.49       12.06     42.21 o 
  -6   5   9       57.59       79.44     42.60 o 
  -5   5   9      348.76      272.46     43.65 o 
  -4   5   9      126.02      101.78     30.97 o 
  -3   5   9      199.23      206.31     32.29 o 
  -2   5   9       34.72        6.78     19.94 o 
  -1   5   9       29.20      138.79     49.40 o 
   0   5   9      141.34      114.12     44.37 o 
   1   5   9       36.43       22.57     37.95 o 
   2   5   9       48.43      103.94     47.02 o 
   3   5   9        4.67        2.77     41.82 o 
   4   5   9        2.59      -33.08     46.91 o 
   5   5   9       19.83       -2.93     45.64 o 
   6   5   9      165.27      122.14     61.90 o 
   7   5   9       62.25        7.68     34.71 o 
   8   5   9       47.85       33.47     52.50 o 
   9   5   9       13.76      -27.71     43.54 o 
  10   5   9       12.15       79.16     56.48 o 
  11   5   9       14.50       41.60     55.54 o 
 -11   6   9       19.33       55.93     62.62 o 
 -10   6   9       20.40       24.84     52.50 o 
  -9   6   9       21.69       11.45     46.14 o 
  -8   6   9        1.92      -44.03     46.41 o 
  -7   6   9       71.34       55.71     48.29 o 
  -6   6   9       87.78       66.60     45.58 o 
  -5   6   9       50.97       41.95     32.06 o 
  -4   6   9       72.80       67.66     30.53 o 
  -3   6   9      475.08      426.89     85.14 o 
  -2   6   9      131.71      138.57     59.36 o 
  -1   6   9       73.03       17.04     46.58 o 
   0   6   9      129.51      136.42     59.25 o 
   1   6   9       28.13      -39.28     39.28 o 
   2   6   9       78.84      106.38     58.80 o 
   3   6   9      171.63      169.77     68.54 o 
   4   6   9       26.38       44.31     57.70 o 
   5   6   9      159.46      117.88     65.94 o 
   6   6   9       52.21       67.65     65.83 o 
   7   6   9        0.34       29.65     62.51 o 
   8   6   9       21.81      -31.09     43.15 o 
   9   6   9        9.68       55.60     57.81 o 
  10   6   9        3.72      -28.60     62.51 o 
 -10   7   9        4.01       57.92     64.45 o 
  -9   7   9        3.46      -42.26     55.76 o 
  -8   7   9        1.19       25.61     51.34 o 
  -7   7   9       11.42       25.61     48.74 o 
  -5   7   9       55.02      124.69     67.21 o 
  -4   7   9       41.18       85.41     65.55 o 
  -3   7   9        2.65      -42.32     54.82 o 
  -2   7   9       69.93      129.89     63.78 o 
  -1   7   9      167.65      162.25     71.31 o 
   0   7   9      105.19       74.35     62.95 o 
   1   7   9      220.57      305.91     84.69 o 
   2   7   9      183.09       68.32     65.55 o 
   3   7   9      107.74      -53.55     53.55 o 
   4   7   9      115.06       69.92     72.19 o 
   5   7   9       55.92       88.57     72.25 o 
   6   7   9       36.23       70.42     77.78 o 
   7   7   9       23.48       69.15     69.04 o 
  -5   8   9        0.03       20.80     65.39 o 
  -4   8   9       12.92       71.97     71.53 o 
  -3   8   9       10.00       27.83     64.45 o 
  -2   8   9       20.09       40.38     63.62 o 
  -1   8   9       26.24       -2.77     62.23 o 
   0   8   9        3.96      -30.48     57.03 o 
   1   8   9       18.08       21.46     58.97 o 
   2   8   9       28.38      -20.80     62.12 o 
   3   8   9       18.44      100.62     80.10 o 
   4   8   9        8.55        2.82     66.77 o 
   5   8   9       25.88      -71.69     71.69 o 
   6   8   9        4.32       14.49     69.15 o 
   7   8   9        2.94       31.14     78.39 o 
  -4   9   9       28.91      104.66     76.28 o 
  -3   9   9       15.11       15.05     76.34 o 
  -2   9   9       16.88        4.92     70.37 o 
  -1   9   9       10.92       46.52     76.67 o 
   0   9   9        2.31       -3.49     73.68 o 
   1   9   9        4.31       18.64     66.71 o 
   2   9   9        6.38       66.60     79.44 o 
   3   9   9        7.12       59.19     81.04 o 
  -4  -9  10       16.58      -43.15     43.15 o 
  -3  -9  10        8.17       50.67     51.45 o 
  -2  -9  10       13.67       32.58     50.56 o 
  -1  -9  10       35.31       27.99     48.02 o 
   0  -9  10       12.14       63.40     54.32 o 
   1  -9  10        4.83       11.02     31.10 o 
   2  -9  10        6.64       19.78     30.27 o 
   3  -9  10        5.37      -10.04     29.49 o 
   4  -9  10        6.96       61.74     43.43 o 
  -7  -8  10        0.42      -17.43     42.43 o 
  -6  -8  10        2.90      -18.20     40.71 o 
  -5  -8  10        6.89       42.48     46.63 o 
  -4  -8  10       12.01       42.04     45.25 o 
  -3  -8  10        2.68      -32.31     44.25 o 
  -2  -8  10        5.73       58.75     47.74 o 
  -1  -8  10       52.58       57.70     29.16 o 
   0  -8  10       25.50       11.14     27.31 o 
   1  -8  10       80.02      100.16     30.61 o 
   2  -8  10        2.85      -26.69     26.69 o 
   3  -8  10       13.42       12.58     25.53 o 
   4  -8  10       12.63       22.93     29.31 o 
   5  -8  10        1.76       51.06     31.46 o 
   6  -8  10        4.20       23.87     36.68 o 
   7  -8  10        4.58       33.58     40.05 o 
 -10  -7  10       12.61      -15.60     46.97 o 
  -9  -7  10       16.98      -14.60     48.46 o 
  -8  -7  10        0.58       -0.50     46.69 o 
  -7  -7  10        7.37       17.76     39.72 o 
  -6  -7  10       20.50       -4.59     38.34 o 
  -5  -7  10        5.03       29.71     40.99 o 
  -4  -7  10       62.27       22.85     39.28 o 
  -3  -7  10       21.18       55.37     38.72 o 
  -2  -7  10       62.88       49.26     72.22 o 
  -1  -7  10        8.44       36.82     22.95 o 
   0  -7  10       35.59       31.45     23.50 o 
   1  -7  10       83.85      101.17     26.66 o 
   2  -7  10       17.51       -4.26     21.56 o 
   3  -7  10       53.64       69.59     25.74 o 
   4  -7  10       45.74       74.43     29.87 o 
   5  -7  10       17.70      -21.38     21.38 o 
   6  -7  10       18.54       32.76     28.18 o 
   7  -7  10        7.88       12.29     48.10 o 
   8  -7  10        7.85       34.93     31.63 o 
 -11  -6  10        8.82       18.97     54.60 o 
 -10  -6  10        9.16       18.86     50.01 o 
  -9  -6  10       23.41      101.73     50.28 o 
  -8  -6  10       28.62       24.28     40.11 o 
  -7  -6  10       21.59       55.21     37.12 o 
  -6  -6  10       33.73        8.80     31.81 o 
  -5  -6  10       39.66       27.11     31.53 o 
  -4  -6  10       86.99      115.01     40.33 o 
  -3  -6  10       28.19       42.25     25.97 o 
  -2  -6  10       44.17       40.44     19.18 o 
  -1  -6  10       46.68       62.79     16.84 o 
   0  -6  10      106.65      134.67     25.33 o 
   1  -6  10       39.15       74.38     24.56 o 
   2  -6  10       10.61        8.30     17.78 o 
   3  -6  10      200.23      207.55     30.47 o 
   4  -6  10      116.45      124.33     28.08 o 
   5  -6  10       44.92       25.60     23.82 o 
   6  -6  10       57.98       54.78     26.97 o 
   7  -6  10       69.63       58.35     28.84 o 
   8  -6  10       10.66       -0.92     25.81 o 
   9  -6  10        6.41       -1.95     29.56 o 
  10  -6  10       10.50       19.87     31.00 o 
 -11  -5  10        4.62       42.54     48.57 o 
 -10  -5  10        3.45       32.80     46.63 o 
  -9  -5  10       38.07       15.49     39.50 o 
  -8  -5  10       41.01       28.88     35.40 o 
  -7  -5  10       11.91       14.33     32.36 o 
  -6  -5  10       59.47      115.01     35.24 o 
  -5  -5  10       37.33       41.18     21.55 o 
  -4  -5  10        1.34       22.88     18.71 o 
  -3  -5  10      302.26      372.33     27.21 o 
  -2  -5  10      149.03      163.57     19.67 o 
  -1  -5  10      315.14      332.70     25.61 o 
   0  -5  10      983.40     1065.16     83.25 o 
   1  -5  10      112.07       86.87     21.91 o 
   2  -5  10      175.28      124.50     22.55 o 
   3  -5  10      535.47      591.09     98.02 o 
   4  -5  10      199.36      202.64     28.48 o 
   5  -5  10      212.62      198.78     31.35 o 
   6  -5  10      285.51      290.28     37.89 o 
   7  -5  10      159.64      110.20     30.61 o 
   8  -5  10       67.96       58.07     29.48 o 
   9  -5  10       49.40       52.30     28.71 o 
  10  -5  10        9.28       21.89     34.71 o 
  11  -5  10        8.03       42.91     32.17 o 
 -11  -4  10       33.23       35.57     49.57 o 
 -10  -4  10       28.97       11.95     42.32 o 
  -9  -4  10       42.02       30.37     36.95 o 
  -8  -4  10       68.22       91.16     71.75 o 
  -7  -4  10      184.92      159.39     69.78 o 
  -6  -4  10       40.82       90.78     23.65 o 
  -5  -4  10     1010.89      938.47     65.79 o 
  -4  -4  10      273.33      313.28     24.93 o 
  -3  -4  10      563.73      505.83     30.11 o 
  -2  -4  10     1053.59      984.19     48.43 o 
  -1  -4  10      248.65      261.81     20.66 o 
   0  -4  10      409.52      436.13     32.73 o 
   1  -4  10      768.58      749.58     49.13 o 
   2  -4  10      334.15      327.15     29.06 o 
   3  -4  10      188.67      162.14     22.94 o 
   4  -4  10      128.65      138.62     44.92 o 
   5  -4  10        7.10      -10.07     15.37 o 
   6  -4  10       22.14        8.02     18.93 o 
   7  -4  10       28.27       20.11     21.15 o 
   8  -4  10       17.08      -22.59     22.59 o 
   9  -4  10       18.22       37.90     28.96 o 
  10  -4  10        6.54      -19.12     42.26 o 
  11  -4  10       18.01       39.13     31.91 o 
 -10  -3  10      119.46      134.62     44.89 o 
  -9  -3  10      419.52      458.57     48.54 o 
  -8  -3  10       37.01       53.09     24.91 o 
  -7  -3  10      725.26      707.89     53.13 o 
  -6  -3  10      252.93      319.69     31.45 o 
  -5  -3  10      294.05      327.02     22.89 o 
  -4  -3  10      721.84      692.18     37.53 o 
  -3  -3  10      323.81      328.99     20.47 o 
  -2  -3  10      572.31      548.33     31.20 o 
  -1  -3  10      617.60      605.58     33.69 o 
   0  -3  10      504.58      501.45     32.64 o 
   1  -3  10      653.30      636.73     41.28 o 
   2  -3  10      102.80       80.37     15.78 o 
   3  -3  10      177.89      185.28     21.98 o 
   4  -3  10       21.09       21.26     15.18 o 
   5  -3  10      229.18      224.51     27.67 o 
   6  -3  10      117.77      122.23     32.33 o 
   7  -3  10      126.37      141.15     27.27 o 
   8  -3  10      127.98      144.34    111.30 o 
   9  -3  10       47.01       67.32     28.66 o 
  10  -3  10       22.52       31.21     28.01 o 
  11  -3  10       11.48      -14.30     28.50 o 
  12  -3  10        9.51        1.59     31.53 o 
 -12  -2  10       15.48      -39.00     39.00 o 
 -11  -2  10       46.97      154.50     50.84 o 
 -10  -2  10       12.49       -7.34     33.00 o 
  -9  -2  10       73.94       83.42     34.52 o 
  -8  -2  10        0.49      -11.56     18.87 o 
  -7  -2  10      298.83      290.95     38.23 o 
  -6  -2  10       37.77       73.23     22.63 o 
  -5  -2  10      251.70      262.47     19.60 o 
  -4  -2  10      938.51      953.34     46.71 o 
  -3  -2  10      363.55      380.92     29.46 o 
  -2  -2  10     2199.42     2160.44     90.76 o 
  -1  -2  10     3362.76     3352.26    146.36 o 
   0  -2  10      624.06      629.69     32.63 o 
   1  -2  10     3648.99     3583.94    185.90 o 
   2  -2  10     3135.15     3023.76    203.54 o 
   3  -2  10       44.30       22.79     19.00 o 
   4  -2  10     2061.13     1997.27    112.79 o 
   5  -2  10      532.87      581.23     50.62 o 
   6  -2  10      121.50      108.33     30.48 o 
   7  -2  10      173.79      191.99     30.22 o 
   8  -2  10       89.51       52.99     41.71 o 
   9  -2  10        4.70        9.01     53.00 o 
  10  -2  10       57.45       69.64     32.18 o 
  11  -2  10        1.18        9.25     28.99 o 
  12  -2  10       15.24       -6.05     30.43 o 
 -14  -1  10       10.87       53.71     53.27 o 
 -13  -1  10        0.90       -6.86     43.65 o 
 -12  -1  10       43.55       23.07     49.07 o 
 -11  -1  10       13.46      -39.00     39.00 o 
 -10  -1  10       80.71       63.06     41.27 o 
  -9  -1  10       93.81       84.05     23.51 o 
  -8  -1  10       14.70       33.39     19.25 o 
  -7  -1  10      249.90      283.15     29.40 o 
  -6  -1  10     1033.54     1012.81     61.73 o 
  -5  -1  10        5.84       10.22      8.11 o 
  -4  -1  10     1489.45     1507.67     66.39 o 
  -3  -1  10     1761.29     1764.26     74.54 o 
  -2  -1  10     1641.76     1762.48    100.40 o 
  -1  -1  10      552.41      547.51     34.20 o 
   0  -1  10      486.21      479.47     24.41 o 
   1  -1  10      740.76      756.94     45.41 o 
   2  -1  10     2651.59     2717.23    134.70 o 
   3  -1  10     1814.41     1703.82     91.63 o 
   4  -1  10       38.53       16.65     17.54 o 
   5  -1  10      814.52      846.04     77.78 o 
   6  -1  10      776.57      733.69     72.91 o 
   7  -1  10       64.65       43.83     21.16 o 
   8  -1  10      100.14      129.86     25.86 o 
   9  -1  10       64.02       84.47     36.90 o 
  10  -1  10        0.05       11.89     34.41 o 
  11  -1  10        1.98       51.72     40.33 o 
  12  -1  10       16.21       15.99     41.93 o 
  13  -1  10        2.61      -18.20     38.39 o 
 -14   0  10       40.10       64.06     53.00 o 
 -13   0  10       11.23       16.26     47.74 o 
 -12   0  10       37.53       45.86     46.08 o 
 -11   0  10       57.15       79.44     49.34 o 
 -10   0  10       78.41       80.54     45.91 o 
  -9   0  10      165.09      183.16     50.89 o 
  -8   0  10      616.08      624.39     47.80 o 
  -7   0  10       56.55       31.98     16.00 o 
  -6   0  10     1420.36     1372.07     81.18 o 
  -5   0  10      826.24      765.82     92.55 o 
  -4   0  10        2.45        6.15      8.38 o 
  -3   0  10      214.53      196.82     15.73 o 
  -2   0  10    24725.14    27324.78   2097.24 o 
  -1   0  10      535.68      537.54     31.55 o 
   0   0  10     3386.18     3556.33    186.58 o 
   1   0  10     1973.43     2083.84    112.24 o 
   2   0  10       51.93       58.20     15.77 o 
   3   0  10      160.46      196.66     27.33 o 
   4   0  10       18.40       15.88     17.65 o 
   5   0  10        1.61      -12.61     17.59 o 
   6   0  10       21.79       14.19     15.66 o 
   7   0  10        6.50      -14.90     14.90 o 
   8   0  10        3.33        6.03     19.68 o 
   9   0  10        0.12       -1.57     19.11 o 
  10   0  10        9.60       13.43     43.12 o 
  11   0  10        3.08       33.14     37.84 o 
  12   0  10        0.22       41.65     41.60 o 
  13   0  10        0.31        9.40     37.67 o 
 -13   1  10        0.62       17.59     45.69 o 
 -12   1  10       45.74       15.71     42.65 o 
 -11   1  10       12.18       80.99     49.34 o 
 -10   1  10       82.57       19.42     37.89 o 
  -9   1  10       66.32      106.27     43.76 o 
  -8   1  10        5.90      -26.83     26.83 o 
  -7   1  10      249.98      240.59     26.67 o 
  -6   1  10      989.47      897.31     58.91 o 
  -5   1  10       44.96       28.10     25.45 o 
  -4   1  10     1438.67     1406.86    131.82 o 
  -3   1  10     1488.92     1502.78    145.38 o 
  -2   1  10     2160.85     2110.40    156.33 o 
   1   1  10      905.86      984.12     74.68 o 
   2   1  10     2460.17     2457.86    209.38 o 
   4   1  10       40.11       13.77     13.22 o 
   5   1  10      765.38      838.36     57.95 o 
   6   1  10      797.32      731.26     44.46 o 
   7   1  10       68.62       39.86     19.80 o 
   8   1  10       95.29       70.16     23.75 o 
   9   1  10       79.86       61.90     25.33 o 
  10   1  10        0.03       10.74     24.81 o 
  11   1  10        2.55        5.29     28.32 o 
  12   1  10       16.06      -23.11     30.49 o 
  13   1  10        2.99       -7.19     36.95 o 
 -13   2  10        0.42      129.94     59.30 o 
 -12   2  10       12.20       44.86     46.52 o 
 -11   2  10       38.33       11.40     40.16 o 
 -10   2  10        7.87      -18.31     33.80 o 
  -9   2  10       58.63       83.70     43.09 o 
  -8   2  10        3.37       10.68     37.56 o 
  -7   2  10      267.37      188.30     51.39 o 
  -6   2  10       30.01       19.38     33.58 o 
  -5   2  10      307.43      321.74     39.08 o 
  -4   2  10     1056.85     1062.85     69.95 o 
  -3   2  10      305.91      280.17     31.73 o 
  -2   2  10     1967.90     1944.09    127.50 o 
  -1   2  10     3536.60     3649.73    203.41 o 
   0   2  10      659.27      677.86     46.70 o 
   1   2  10     3907.79     3834.89    215.42 o 
   2   2  10     2954.92     2941.98    174.77 o 
   3   2  10       75.89       68.03     22.49 o 
   4   2  10     2320.91     2270.55    190.68 o 
   5   2  10      550.82      522.87     66.88 o 
   6   2  10      168.19      167.89     27.47 o 
   7   2  10      187.40      229.41     51.97 o 
   8   2  10       80.36       84.08     38.34 o 
   9   2  10        2.30       -3.15     30.92 o 
  10   2  10       47.97      126.46     49.45 o 
  11   2  10        0.13        5.81     47.57 o 
  12   2  10       16.19       72.47     52.66 o 
  13   2  10        5.73      -14.22     53.82 o 
 -12   3  10       26.96       57.59     48.51 o 
 -11   3  10        0.10      -12.45     48.40 o 
 -10   3  10      123.77      134.48     59.74 o 
  -9   3  10      455.34      556.12     84.25 o 
  -8   3  10       47.37        0.66     37.01 o 
  -7   3  10      775.91      655.47     87.90 o 
  -6   3  10      186.41      193.03     33.48 o 
  -5   3  10      294.34      333.98     37.61 o 
  -4   3  10      860.56      823.60     59.09 o 
  -3   3  10      250.41      227.40     31.20 o 
  -2   3  10      667.81      703.96     49.29 o 
  -1   3  10      779.81      782.63     51.53 o 
   0   3  10      539.63      481.63     39.47 o 
   1   3  10      704.38      679.59     47.66 o 
   2   3  10      106.77       86.58     14.52 o 
   3   3  10      156.81      178.84     41.99 o 
   4   3  10       18.79       68.21     32.47 o 
   5   3  10      182.33      193.73     46.69 o 
   6   3  10       82.48       57.06     25.39 o 
   7   3  10       98.09       64.83     28.13 o 
   8   3  10      116.20      199.87     53.33 o 
   9   3  10       44.63       82.76     48.85 o 
  10   3  10       17.23       10.62     44.42 o 
  11   3  10       10.75      -40.83     40.83 o 
  12   3  10        9.04      -29.21     46.25 o 
 -12   4  10        9.38       77.67     59.80 o 
 -11   4  10       37.25        2.16     50.84 o 
 -10   4  10       27.12       19.75     48.40 o 
  -9   4  10       56.26       -0.50     44.09 o 
  -8   4  10       58.50      119.88     50.34 o 
  -7   4  10      198.84      131.49     52.05 o 
  -6   4  10       84.65       38.68     28.07 o 
  -5   4  10     1087.74     1108.18     78.41 o 
  -4   4  10      260.68      257.46     36.23 o 
  -3   4  10      505.18      486.95     60.02 o 
  -2   4  10      978.43      943.07    130.47 o 
  -1   4  10      270.50      261.16     31.04 o 
   0   4  10      377.43      414.78     37.93 o 
   1   4  10      792.89      844.27     96.97 o 
   2   4  10      310.90      237.87     54.77 o 
   3   4  10      155.22      138.13     45.75 o 
   4   4  10      101.80      136.30     47.19 o 
   5   4  10       18.29       66.82     45.47 o 
   6   4  10       16.76        6.75     23.20 o 
   7   4  10       46.68       15.79     28.56 o 
   8   4  10       27.28       22.57     40.88 o 
   9   4  10       20.94       28.71     45.08 o 
  10   4  10       10.30       38.34     51.72 o 
  11   4  10       21.64       77.94     59.30 o 
  12   4  10        5.33      -14.66     52.61 o 
 -11   5  10        3.56       48.85     58.20 o 
 -10   5  10        2.71      -30.81     45.97 o 
  -9   5  10       37.78       37.89     53.05 o 
  -8   5  10       52.19       28.27     49.40 o 
  -7   5  10       17.13       26.11     42.54 o 
  -6   5  10       47.95       61.62     44.37 o 
  -5   5  10       55.49       54.55     28.81 o 
  -4   5  10        9.61       24.56     24.70 o 
  -3   5  10      292.76      324.03     49.43 o 
  -2   5  10      140.62      157.10     29.21 o 
  -1   5  10      401.95      290.64     63.84 o 
   0   5  10     1012.35     1147.53    126.07 o 
   1   5  10      120.54      137.80     51.28 o 
   2   5  10      145.53      146.98     53.16 o 
   3   5  10      549.33      678.48     93.43 o 
   4   5  10      231.65      234.27     63.89 o 
   5   5  10      211.08      187.31     64.06 o 
   6   5  10      244.24      227.08     69.65 o 
   7   5  10      165.23      184.43     64.94 o 
   8   5  10       49.77       83.03     51.11 o 
   9   5  10       42.20       75.79     54.60 o 
  10   5  10        7.33       -8.63     46.41 o 
  11   5  10        5.48       16.54     54.65 o 
 -10   6  10       10.92       42.48     54.82 o 
  -9   6  10       24.10       21.41     49.68 o 
  -8   6  10       32.69       14.94     48.68 o 
  -7   6  10       22.64        4.65     46.52 o 
  -6   6  10       28.59       13.17     39.00 o 
  -5   6  10       47.33       53.64     32.43 o 
  -4   6  10       74.87       73.74     52.66 o 
  -3   6  10       20.85       75.40     51.78 o 
  -2   6  10       43.34       52.50     48.85 o 
  -1   6  10       23.23       19.42     45.91 o 
   0   6  10      100.44      159.76     58.53 o 
   1   6  10       38.09       73.19     49.57 o 
   2   6  10       23.14        0.66     48.02 o 
   3   6  10      179.20      147.87     66.11 o 
   4   6  10       84.67       88.01     61.46 o 
   5   6  10       38.40      109.14     65.05 o 
   6   6  10       41.20       37.34     68.60 o 
   7   6  10       70.12       56.59     65.88 o 
  -9   7  10       12.69      -16.76     54.99 o 
  -8   7  10        0.82       53.22     56.42 o 
  -5   7  10        3.27      -40.44     52.39 o 
  -4   7  10       51.55       44.03     61.13 o 
  -3   7  10       20.48       16.32     60.96 o 
  -2   7  10       52.14       93.43     62.79 o 
  -1   7  10        3.19      -14.49     53.38 o 
   0   7  10       47.13       92.55     62.23 o 
   1   7  10       91.83       54.43     60.80 o 
   2   7  10       25.50       24.45     59.80 o 
   3   7  10       60.54       43.59     66.11 o 
   4   7  10       50.79      -35.74     60.96 o 
   5   7  10       22.81        7.74     63.56 o 
   6   7  10       23.22      -10.18     63.95 o 
   7   7  10       10.05      -13.66     68.98 o 
  -5   8  10        7.60      -14.11     65.55 o 
  -4   8  10        6.65       51.72     66.22 o 
  -3   8  10        5.80       21.08     69.26 o 
  -2   8  10        3.76       61.13     65.22 o 
  -1   8  10       43.61       63.56     64.22 o 
   0   8  10       31.17       24.67     62.12 o 
   1   8  10       60.90       47.24     68.82 o 
   2   8  10        1.31      -15.27     66.05 o 
   3   8  10       11.54       77.56     71.20 o 
   4   8  10       11.04      -65.22     65.22 o 
   5   8  10        0.30       55.98     84.80 o 
   6   8  10        2.88        7.97     71.64 o 
   7   8  10        3.82      189.08     90.50 o 
  -4   9  10       15.06      177.13     92.71 o 
  -3   9  10        7.37       22.40     86.19 o 
  -2   9  10       16.65       20.41     76.45 o 
  -1   9  10       30.05       80.99     82.20 o 
   0   9  10       13.27        0.50     66.60 o 
   1   9  10        5.49       -5.97     63.95 o 
   2   9  10        7.53       40.55     78.33 o 
   3   9  10        5.97       55.82     83.86 o 
  -4  -9  11       12.28      -14.49     48.63 o 
  -3  -9  11       16.13       46.14     51.56 o 
  -2  -9  11       40.23      158.27     57.92 o 
  -1  -9  11       14.45       38.06     54.32 o 
   0  -9  11        5.01        8.63     46.85 o 
   1  -9  11       20.50       14.27     46.85 o 
   2  -9  11        5.58       -7.78     35.49 o 
   3  -9  11        0.66       -6.80     42.32 o 
   4  -9  11        1.84        4.26     38.72 o 
  -7  -8  11       11.06       37.17     47.63 o 
  -6  -8  11        8.77       10.46     42.98 o 
  -5  -8  11        3.88        8.85     42.26 o 
  -4  -8  11        2.01      -29.87     39.66 o 
  -3  -8  11        5.00      -12.28     41.10 o 
  -2  -8  11        3.15       50.73     45.64 o 
  -1  -8  11        0.68      -21.68     41.88 o 
   0  -8  11        1.36       43.15     43.37 o 
   1  -8  11       23.55       22.54     25.57 o 
   2  -8  11       11.67      -19.28     23.00 o 
   3  -8  11        3.11       19.24     47.08 o 
   4  -8  11        6.61       13.34     40.33 o 
   5  -8  11        8.65       20.64     29.29 o 
   6  -8  11        1.55        3.12     45.03 o 
   7  -8  11        0.75       70.37     43.31 o 
  -9  -7  11        5.89      -19.14     46.91 o 
  -8  -7  11       14.67       64.89     48.51 o 
  -7  -7  11       10.13       -0.44     40.22 o 
  -6  -7  11        8.85      -19.25     36.45 o 
  -5  -7  11       19.07       40.94     39.33 o 
  -4  -7  11       23.49       18.26     36.51 o 
  -3  -7  11        5.47        1.00     37.67 o 
  -2  -7  11       92.82      128.28     47.19 o 
  -1  -7  11      130.22       86.19     42.98 o 
   0  -7  11        0.81       27.26     18.28 o 
   1  -7  11       62.47       -8.41     30.81 o 
   2  -7  11       53.48       47.41     22.64 o 
   3  -7  11       61.27       31.93     32.44 o 
   4  -7  11       57.61       47.33     28.57 o 
   5  -7  11       28.61       34.35     26.55 o 
   6  -7  11       19.23       23.35     48.85 o 
   7  -7  11       17.00       25.91     28.75 o 
   8  -7  11        1.29       32.37     55.90 o 
 -10  -6  11       28.63      -26.33     47.08 o 
  -9  -6  11        3.83       25.00     44.97 o 
  -8  -6  11        6.76        4.20     40.88 o 
  -7  -6  11       88.13      115.62     44.25 o 
  -6  -6  11       44.40      106.05     40.00 o 
  -5  -6  11       28.46       97.91     38.83 o 
  -4  -6  11      223.14      224.87     46.52 o 
  -3  -6  11      223.55      260.36     52.28 o 
  -2  -6  11       20.45        8.60     19.12 o 
  -1  -6  11       33.96       -7.22     22.00 o 
   0  -6  11       24.60       25.25     15.15 o 
   1  -6  11      348.26      375.21     37.06 o 
   2  -6  11       93.75       98.87     24.84 o 
   3  -6  11      217.93      252.60     32.20 o 
   4  -6  11       93.18      162.63     29.71 o 
   5  -6  11      100.33       90.08     29.09 o 
   6  -6  11       88.78       69.43     28.45 o 
   7  -6  11       14.93      -10.83     47.99 o 
   8  -6  11       14.95       20.97     30.31 o 
   9  -6  11       23.61      -15.07     28.68 o 
  10  -6  11        2.77       76.56     48.24 o 
 -10  -5  11       11.53       61.13     49.12 o 
  -9  -5  11       26.67       31.31     39.33 o 
  -8  -5  11       81.08      102.67     42.37 o 
  -7  -5  11       80.65       83.48     38.50 o 
  -6  -5  11       64.20       84.69     35.02 o 
  -5  -5  11      322.99      340.86     34.85 o 
  -4  -5  11       85.21       89.69     23.22 o 
  -3  -5  11      315.14      272.08     42.24 o 
  -2  -5  11      457.52      390.11     28.99 o 
  -1  -5  11       43.19       51.61     14.90 o 
   0  -5  11      143.96      138.48     31.89 o 
   1  -5  11      274.22      274.34     80.21 o 
   2  -5  11       39.30       56.59     19.92 o 
   3  -5  11       48.44        4.46     20.63 o 
   4  -5  11      139.53      103.90     24.22 o 
   5  -5  11        1.63        7.90     25.28 o 
   6  -5  11       68.80       43.73     23.50 o 
   7  -5  11       20.57       -5.78     21.95 o 
   8  -5  11        7.34        5.69     24.68 o 
   9  -5  11       10.29        8.18     28.98 o 
  10  -5  11        4.34      -34.40     45.14 o 
  11  -5  11        4.52      -25.50     40.22 o 
 -10  -4  11       20.48      -19.69     42.10 o 
  -9  -4  11        8.46      -27.55     34.80 o 
  -8  -4  11       57.80       27.01     25.60 o 
  -7  -4  11      266.78      191.28     40.13 o 
  -6  -4  11      150.35      189.72     47.10 o 
  -5  -4  11      553.57      530.00     43.38 o 
  -4  -4  11       32.60       32.23     16.73 o 
  -3  -4  11      602.15      602.40     37.21 o 
  -2  -4  11      394.07      422.70     27.28 o 
  -1  -4  11      129.63      137.15     16.12 o 
   0  -4  11      324.41      283.45     26.21 o 
   1  -4  11       87.55       73.96     21.52 o 
   2  -4  11      109.63      124.20     22.21 o 
   3  -4  11      527.31      483.11     39.62 o 
   4  -4  11      107.85       95.03     41.71 o 
   5  -4  11      260.81      248.60     52.75 o 
   6  -4  11      124.50      132.09     27.73 o 
   7  -4  11       66.41       82.78     26.42 o 
   8  -4  11      120.90      161.01     32.64 o 
   9  -4  11       12.44       -5.33     25.36 o 
  10  -4  11        8.28       19.72     29.02 o 
  11  -4  11        3.15       23.39     36.07 o 
 -10  -3  11       32.31      -37.67     37.67 o 
  -9  -3  11       38.95       61.05     46.36 o 
  -8  -3  11      252.16      270.30     35.67 o 
  -7  -3  11      366.86      351.68     36.45 o 
  -6  -3  11      524.42      591.14     44.22 o 
  -5  -3  11      930.76      982.31     60.14 o 
  -4  -3  11      620.44      683.63     43.88 o 
  -3  -3  11      541.88      540.87     30.52 o 
  -2  -3  11      801.60      790.51     39.70 o 
  -1  -3  11     1317.46     1234.68     57.17 o 
   0  -3  11      615.98      612.81     32.46 o 
   1  -3  11     1411.48     1424.52     74.62 o 
   2  -3  11      713.00      728.94     44.83 o 
   3  -3  11       84.35       81.65     18.03 o 
   4  -3  11      665.54      659.11     47.12 o 
   5  -3  11      183.37      150.48     24.88 o 
   6  -3  11       36.95       52.36     20.44 o 
   7  -3  11      132.40      203.78     31.70 o 
   8  -3  11       14.62        4.03     22.08 o 
   9  -3  11       19.93       16.77     25.15 o 
  10  -3  11       13.07      -21.19     26.55 o 
  11  -3  11        3.26       -0.97     30.51 o 
  12  -3  11        2.97      -21.91     41.27 o 
 -12  -2  11       13.89       10.84     44.31 o 
 -11  -2  11        8.23      -29.82     41.99 o 
 -10  -2  11       39.45       30.87     39.39 o 
  -9  -2  11      196.31      345.46     59.30 o 
  -8  -2  11      293.49      322.52     34.80 o 
  -7  -2  11      927.08      921.04     63.53 o 
  -6  -2  11      209.22      237.95     27.71 o 
  -5  -2  11      356.18      339.83     32.10 o 
  -4  -2  11     3474.00     3441.75    145.71 o 
  -3  -2  11      490.07      477.43     26.31 o 
  -2  -2  11      743.27      679.00     32.84 o 
  -1  -2  11     4299.30     4535.96    191.13 o 
   0  -2  11     2499.07     2618.34    135.88 o 
   1  -2  11      787.58      792.64     48.72 o 
   2  -2  11     1114.47     1017.10     61.14 o 
   3  -2  11      131.51      161.18     20.31 o 
   4  -2  11      271.80      306.61     28.58 o 
   5  -2  11       71.67       78.60     20.09 o 
   6  -2  11      116.77      112.00     22.31 o 
   7  -2  11       32.86        4.89     18.88 o 
   8  -2  11      132.61      151.03     29.23 o 
   9  -2  11       67.93      162.46     34.02 o 
  10  -2  11        3.37        4.76     27.52 o 
  11  -2  11       29.59       42.51     73.71 o 
  12  -2  11        7.83       31.35     38.48 o 
 -14  -1  11        7.33      -15.93     48.29 o 
 -13  -1  11        1.65       13.83     46.30 o 
 -12  -1  11        0.51       58.20     52.05 o 
 -11  -1  11       98.59       87.68     52.88 o 
 -10  -1  11       41.63       48.40     41.05 o 
  -9  -1  11      319.47      353.15     61.51 o 
  -8  -1  11      333.12      391.39     36.14 o 
  -7  -1  11        2.00       -6.60     15.90 o 
  -6  -1  11      342.59      367.12     31.27 o 
  -5  -1  11     1614.13     1549.36     90.06 o 
  -4  -1  11      523.32      496.61     25.54 o 
  -3  -1  11      914.45      960.29     57.46 o 
  -2  -1  11     1146.59     1293.25     67.23 o 
  -1  -1  11     3215.11     3192.28    171.37 o 
   0  -1  11     1572.62     1690.97     71.51 o 
   1  -1  11      830.34      859.06     46.80 o 
   2  -1  11      686.67      677.09     44.31 o 
   3  -1  11      333.13      343.79     27.29 o 
   4  -1  11      943.55      881.72     77.00 o 
   5  -1  11      431.91      354.87     45.86 o 
   6  -1  11      149.77      162.08     35.79 o 
   7  -1  11      415.46      455.88     58.36 o 
   8  -1  11       19.98        1.94     27.22 o 
   9  -1  11       52.73       85.08     40.49 o 
  10  -1  11       12.77       13.22     32.25 o 
  11  -1  11        4.04      -12.06     35.35 o 
  12  -1  11        2.79      -32.64     32.64 o 
 -13   0  11       17.93       36.07     50.51 o 
 -12   0  11        9.80        3.37     44.42 o 
 -11   0  11       37.43       23.34     46.85 o 
 -10   0  11        0.76       22.46     36.01 o 
  -9   0  11       97.27      164.19     50.56 o 
  -8   0  11       24.01       44.42     33.47 o 
  -7   0  11        6.06        2.97     29.29 o 
  -6   0  11     1046.15     1017.36     63.97 o 
  -5   0  11      244.97      283.78     24.26 o 
  -4   0  11        3.65        1.86      7.82 o 
  -3   0  11     1574.88     1549.59     84.66 o 
  -2   0  11     1087.02     1142.66    102.06 o 
  -1   0  11      876.51      811.00     46.02 o 
   0   0  11     1018.56      971.49     55.49 o 
   1   0  11     2577.26     2655.54    141.89 o 
   2   0  11      158.08      188.58     24.73 o 
   3   0  11     1666.93     1603.74    122.86 o 
   4   0  11      316.47      291.92     38.28 o 
   5   0  11      141.38      113.51     29.26 o 
   6   0  11      175.85      143.72     34.57 o 
   7   0  11       34.79       59.13     20.19 o 
   8   0  11       44.02       45.88     21.34 o 
   9   0  11       58.88      112.95     41.30 o 
  10   0  11        1.71       36.14     25.96 o 
  11   0  11       37.98       -9.29     32.14 o 
  12   0  11        4.91      -28.88     36.51 o 
  13   0  11        1.15      -34.52     34.52 o 
 -13   1  11        0.80      -17.65     45.36 o 
 -12   1  11        1.10       32.58     43.26 o 
 -11   1  11      101.55      153.73     55.48 o 
 -10   1  11       31.40       -8.13     41.93 o 
  -9   1  11      294.15      305.75     61.85 o 
  -8   1  11      337.18      288.27     61.35 o 
  -7   1  11        7.95      -25.23     25.23 o 
  -6   1  11      358.58      267.41     51.34 o 
  -5   1  11     1525.10     1630.74    142.56 o 
  -4   1  11      513.69      462.19     57.48 o 
  -3   1  11      979.85     1060.62     93.71 o 
  -2   1  11      753.15      910.05    102.51 o 
  -1   1  11     3306.03     3337.48    259.94 o 
   0   1  11     1371.63     1411.07    134.98 o 
   1   1  11      819.48      776.23     74.13 o 
   2   1  11      737.86      664.93     62.84 o 
   4   1  11      928.65      929.71    116.97 o 
   5   1  11      402.52      410.06     38.94 o 
   6   1  11      149.14      175.14     25.15 o 
   7   1  11      421.71      438.20     42.27 o 
   8   1  11       27.05       54.43     22.18 o 
   9   1  11       60.66       38.92     28.85 o 
  10   1  11       15.10       31.25     26.60 o 
  11   1  11        2.74        1.38     27.98 o 
  12   1  11        3.64        8.53     31.64 o 
 -13   2  11        4.09        0.61     47.91 o 
 -12   2  11       18.59       67.21     49.29 o 
 -11   2  11        8.36      -23.90     39.61 o 
 -10   2  11       66.62       52.88     44.42 o 
  -9   2  11      215.05      250.81     61.57 o 
  -8   2  11      310.59      178.68     56.26 o 
  -7   2  11      993.44      974.88    106.82 o 
  -6   2  11      223.04      225.15     31.61 o 
  -5   2  11      399.49      433.60     39.44 o 
  -4   2  11     3532.08     3351.24    203.70 o 
  -3   2  11      671.09      623.31     45.11 o 
  -2   2  11      609.44      636.58     50.78 o 
  -1   2  11     4287.73     4555.55    264.10 o 
   0   2  11     2681.75     2775.27    160.32 o 
   1   2  11      894.85      916.93     58.13 o 
   2   2  11     1103.94     1158.30     71.03 o 
   3   2  11      169.63      188.99     21.14 o 
   4   2  11      295.02      254.58     46.30 o 
   5   2  11       71.53       60.74     30.87 o 
   6   2  11      102.74      149.36     39.28 o 
   7   2  11       33.41       46.16     23.98 o 
   8   2  11      129.41       73.13     41.65 o 
   9   2  11       65.40       54.32     38.45 o 
  10   2  11        3.71        5.92     39.72 o 
  11   2  11       27.52       31.53     47.63 o 
  12   2  11        8.82      -12.00     48.90 o 
  13   2  11        0.46      -12.06     51.78 o 
 -12   3  11        0.64      118.33     66.16 o 
 -11   3  11       53.01       38.83     53.82 o 
 -10   3  11       22.38      -25.67     38.72 o 
  -9   3  11       34.14       10.18     42.65 o 
  -8   3  11      228.24      260.22     61.57 o 
  -7   3  11      370.87      296.29     62.23 o 
  -6   3  11      542.88      487.12     84.33 o 
  -5   3  11      732.16      836.46     68.88 o 
  -4   3  11      545.12      508.51     49.58 o 
  -3   3  11      583.26      587.00     47.44 o 
  -2   3  11      761.38      795.98     58.99 o 
  -1   3  11     1254.59     1192.86     95.76 o 
   0   3  11      579.18      553.70     45.19 o 
   1   3  11     1346.60     1255.11     85.00 o 
   2   3  11      644.50      641.21     48.00 o 
   3   3  11       93.92       21.96     29.21 o 
   4   3  11      629.84      700.55     83.75 o 
   5   3  11      153.43      177.41     44.64 o 
   6   3  11       39.87       -0.94     32.97 o 
   7   3  11      119.31      117.24     31.03 o 
   8   3  11       15.15       27.05     39.00 o 
   9   3  11       28.93      -31.37     39.50 o 
  10   3  11       13.58       50.23     48.29 o 
  11   3  11        3.86       -0.55     48.68 o 
  12   3  11        4.43      -22.02     58.31 o 
 -12   4  11        4.17       68.04     57.42 o 
 -11   4  11        9.09       39.39     59.41 o 
 -10   4  11       17.43       49.45     50.51 o 
  -9   4  11       13.01       -1.94     42.71 o 
  -8   4  11       47.27       49.90     44.48 o 
  -7   4  11      228.01      296.45     61.62 o 
  -6   4  11      191.53      150.88     34.36 o 
  -5   4  11      530.79      583.41     81.84 o 
  -4   4  11       42.92       45.27     39.69 o 
  -3   4  11      697.51      720.89     56.69 o 
  -2   4  11      435.32      412.30     41.68 o 
  -1   4  11       99.65       95.75     24.04 o 
   0   4  11      300.43      338.96     49.18 o 
   1   4  11      111.42      103.28     41.82 o 
   2   4  11       81.73      105.71     42.82 o 
   3   4  11      498.34      691.54     83.97 o 
   4   4  11      102.72       95.48     43.15 o 
   5   4  11      268.74      161.59     54.21 o 
   6   4  11      116.22      160.04     55.21 o 
   7   4  11       82.53      114.62     53.00 o 
   8   4  11      110.24      124.19     50.01 o 
   9   4  11        8.57        4.70     43.20 o 
  10   4  11        8.08       -8.02     43.59 o 
  11   4  11        3.49       18.59     63.51 o 
 -11   5  11       25.54       11.89     51.67 o 
 -10   5  11       13.04      -12.34     51.83 o 
  -9   5  11       23.98       62.95     52.33 o 
  -8   5  11       83.63       61.96     51.28 o 
  -7   5  11       72.08       93.82     51.28 o 
  -6   5  11       86.54       42.87     41.65 o 
  -5   5  11      284.00      256.16     41.96 o 
  -4   5  11       84.77      108.26     35.63 o 
  -3   5  11      432.21      380.28     41.43 o 
  -2   5  11      531.17      621.95     81.82 o 
  -1   5  11       45.48       67.27     38.72 o 
   0   5  11      172.40      182.11     52.50 o 
   1   5  11      302.24      315.09     66.22 o 
   2   5  11       38.22       48.07     42.21 o 
   3   5  11       50.44       60.30     50.01 o 
   4   5  11      141.10       89.56     51.17 o 
   5   5  11        2.55        1.88     48.74 o 
   6   5  11       66.43      127.29     60.02 o 
   7   5  11       18.02       25.17     55.82 o 
   9   5  11       11.76      -22.57     41.88 o 
  10   5  11        4.90       54.60     59.85 o 
 -10   6  11       24.03       86.68     62.23 o 
  -9   6  11        3.23       14.16     48.46 o 
  -8   6  11        8.33       -1.99     46.41 o 
  -7   6  11       80.69      136.25     54.93 o 
  -6   6  11       38.79       13.72     42.93 o 
  -5   6  11       34.03       -5.46     45.67 o 
  -4   6  11      198.75      331.58     75.79 o 
  -3   6  11      161.12      139.13     58.25 o 
  -2   6  11       10.26       37.51     45.47 o 
  -1   6  11       23.33       13.72     43.09 o 
   0   6  11       29.30       78.66     50.56 o 
   1   6  11      334.62      381.15     77.83 o 
   2   6  11      107.41      140.40     62.79 o 
   3   6  11      198.64       95.54     66.22 o 
   4   6  11       89.84       54.82     63.67 o 
   5   6  11       95.48      158.43     72.80 o 
   6   6  11       88.20      123.31     71.14 o 
   7   6  11       22.38      -26.77     65.77 o 
  -9   7  11        4.98       39.11     56.37 o 
  -8   7  11       16.01       48.68     55.82 o 
  -5   7  11       16.77       69.87     63.78 o 
  -4   7  11       32.57       31.81     57.48 o 
  -3   7  11        7.76      -42.04     51.61 o 
  -2   7  11       98.14      114.62     69.76 o 
  -1   7  11      111.51       36.45     60.08 o 
   0   7  11        0.10       -4.59     49.18 o 
   1   7  11       62.45      109.42     68.43 o 
   2   7  11       67.62       62.79     66.55 o 
   3   7  11       78.84       47.96     67.10 o 
   4   7  11       71.92       -6.36     70.25 o 
   5   7  11       41.88       19.25     67.60 o 
   6   7  11       28.92       83.48     72.14 o 
   7   7  11       20.85      -23.23     68.71 o 
  -5   8  11        4.49       21.24     70.75 o 
  -4   8  11        3.92       76.56     72.14 o 
  -3   8  11        4.40       41.77     66.38 o 
  -2   8  11        4.42      -13.17     62.57 o 
  -1   8  11        1.90      -32.58     59.91 o 
   0   8  11        2.02      -23.90     59.36 o 
   1   8  11       22.86      -32.20     60.52 o 
   2   8  11       10.33       47.91     74.07 o 
   3   8  11        1.19      -57.92     57.92 o 
   4   8  11        4.92      -65.94     65.94 o 
   5   8  11        7.50      108.04     86.02 o 
   6   8  11        1.45       10.68     77.11 o 
   7   8  11        0.65      124.91     88.18 o 
  -4   9  11       10.75       21.52     74.40 o 
  -3   9  11       12.61      192.40     91.17 o 
  -2   9  11       33.93       -7.36     73.19 o 
  -1   9  11       16.10       50.95     73.24 o 
   0   9  11        2.47      -29.54     61.90 o 
   1   9  11       17.64       63.12     78.55 o 
   2   9  11        5.82       78.50     89.67 o 
  -3  -9  12       19.53       -0.50     54.77 o 
  -2  -9  12        1.33      -10.73     50.95 o 
  -1  -9  12        0.44       16.04     50.40 o 
   0  -9  12       12.70       63.78     50.84 o 
   1  -9  12       19.76       51.89     51.50 o 
   4  -9  12        2.82       41.82     42.43 o 
  -7  -8  12        2.60        3.65     47.85 o 
  -6  -8  12        3.91      -34.08     45.64 o 
  -5  -8  12       24.02      -40.44     40.44 o 
  -4  -8  12        7.66       30.65     48.29 o 
  -3  -8  12       11.48       46.03     48.96 o 
  -2  -8  12       66.26      104.33     51.56 o 
  -1  -8  12       15.76       -9.02     41.43 o 
   0  -8  12       40.78       43.70     44.03 o 
   1  -8  12       43.50       84.42     47.24 o 
   2  -8  12       26.86       43.83     31.39 o 
   3  -8  12       80.78       89.08     32.63 o 
   4  -8  12       54.55       51.06     30.56 o 
   5  -8  12       24.87       -2.82     28.40 o 
   6  -8  12        9.90        7.08     43.26 o 
  -9  -7  12       20.90       53.05     54.16 o 
  -8  -7  12        0.02       -3.93     40.99 o 
  -7  -7  12       28.05        8.91     42.60 o 
  -6  -7  12       11.96       -9.79     40.33 o 
  -5  -7  12        7.55       -1.60     38.11 o 
  -4  -7  12       45.80       38.83     41.38 o 
  -3  -7  12       28.81       54.54     38.39 o 
  -2  -7  12       35.11       20.47     36.34 o 
  -1  -7  12      152.61      161.64     45.64 o 
   0  -7  12      127.25      174.12     32.58 o 
   1  -7  12      146.97      138.52     28.70 o 
   2  -7  12       85.58      134.20     29.68 o 
   3  -7  12       52.32       72.72     54.90 o 
   4  -7  12        2.94       16.35     23.86 o 
   5  -7  12        6.61        4.31     28.29 o 
   6  -7  12        6.37       19.66     27.51 o 
   7  -7  12        1.91        2.15     37.34 o 
   8  -7  12        0.39        7.30     30.07 o 
  -9  -6  12       26.79      102.23     51.61 o 
  -8  -6  12       54.52      115.95     47.68 o 
  -7  -6  12        2.89       30.37     37.34 o 
  -6  -6  12       29.10       50.84     38.45 o 
  -5  -6  12       55.84      138.30     39.66 o 
  -4  -6  12       27.40      -30.48     30.48 o 
  -3  -6  12       59.96       85.38     25.35 o 
  -2  -6  12       11.04        1.59     19.63 o 
  -1  -6  12       35.29       83.30     32.08 o 
   0  -6  12       94.21      116.98     20.02 o 
   1  -6  12       28.85       45.60     20.38 o 
   2  -6  12       95.29       27.87     19.32 o 
   3  -6  12       58.33       98.93     25.02 o 
   4  -6  12      135.22      144.04     39.00 o 
   5  -6  12       83.89       87.87     27.67 o 
   6  -6  12       65.02       81.84     39.61 o 
   7  -6  12       26.43       48.13     27.34 o 
   8  -6  12       19.79       17.07     29.07 o 
   9  -6  12        2.67      -18.80     30.29 o 
  -9  -5  12        2.60      -21.35     37.84 o 
  -8  -5  12        4.72      -34.85     34.85 o 
  -7  -5  12       21.37        3.15     32.86 o 
  -6  -5  12       93.13       65.97     24.79 o 
  -5  -5  12       46.28       43.48     27.85 o 
  -4  -5  12      106.97       60.55     22.26 o 
  -3  -5  12      315.87      341.64     34.58 o 
  -2  -5  12       78.86       63.60     21.50 o 
  -1  -5  12      312.01      342.43     26.75 o 
   0  -5  12      658.99      707.55     41.48 o 
   1  -5  12        6.69       -3.61     16.57 o 
   2  -5  12      490.98      486.02     40.23 o 
   3  -5  12      202.56      210.51     29.22 o 
   4  -5  12      133.65       83.24     23.22 o 
   5  -5  12      139.49      125.46     38.58 o 
   6  -5  12       44.57       55.98     25.83 o 
   7  -5  12       42.59       43.79     27.39 o 
   8  -5  12       66.48       67.91     58.17 o 
   9  -5  12       30.75       52.24     31.58 o 
  10  -5  12       47.16      -26.36     33.07 o 
  -8  -4  12      160.85      134.61     31.59 o 
  -7  -4  12       19.29        4.79     27.24 o 
  -6  -4  12      590.58      640.40     52.75 o 
  -5  -4  12       58.07       54.86     20.82 o 
  -4  -4  12       42.17       54.45     18.47 o 
  -3  -4  12      292.78      291.18     28.64 o 
  -2  -4  12     1047.76     1029.80     62.71 o 
  -1  -4  12      339.63      381.85     25.16 o 
   0  -4  12      355.64      340.49     24.34 o 
   1  -4  12     1054.94     1044.94     62.72 o 
   2  -4  12      449.33      435.31     34.99 o 
   3  -4  12      196.87      195.20     62.32 o 
   4  -4  12      221.86      231.10     45.50 o 
   5  -4  12      240.26      283.41     75.68 o 
   6  -4  12      284.33      305.53     35.82 o 
   7  -4  12      101.66       87.38     26.69 o 
   8  -4  12       37.98       28.82     64.81 o 
   9  -4  12       28.74       16.36     28.68 o 
  10  -4  12        1.79        2.74     29.66 o 
  11  -4  12        3.02        2.22     38.47 o 
 -11  -3  12        4.37      -19.53     40.88 o 
 -10  -3  12       79.10      124.74     49.68 o 
  -9  -3  12       94.61      136.69     47.19 o 
  -8  -3  12        2.68       -7.89     22.16 o 
  -7  -3  12        1.56        3.85     31.20 o 
  -6  -3  12      462.40      411.98     39.27 o 
  -5  -3  12        6.86        8.40     15.94 o 
  -4  -3  12     1483.00     1565.19     92.37 o 
  -3  -3  12      225.44      228.97     24.66 o 
  -2  -3  12      181.10      190.81     27.86 o 
  -1  -3  12      872.35      873.88     44.86 o 
   0  -3  12      160.50      151.77     15.57 o 
   1  -3  12      385.16      408.24     30.07 o 
   2  -3  12      415.50      407.00     38.75 o 
   3  -3  12       79.88       86.02     28.99 o 
   4  -3  12      150.87      145.54     29.54 o 
   5  -3  12       81.09       97.27     22.32 o 
   6  -3  12        7.06        5.42     19.54 o 
   7  -3  12       48.82       36.17     23.25 o 
   8  -3  12       16.93       38.39     25.77 o 
   9  -3  12       24.17       13.21     26.42 o 
  10  -3  12        7.97       11.72     28.57 o 
  11  -3  12        6.41       -1.01     30.61 o 
  12  -3  12        9.28       58.80     37.79 o 
 -13  -2  12        5.00      -21.85     51.94 o 
 -12  -2  12       27.12        6.80     44.20 o 
 -11  -2  12       58.78       50.34     46.63 o 
 -10  -2  12       10.45       27.55     39.39 o 
  -9  -2  12       56.47       64.94     41.10 o 
  -8  -2  12      259.94      242.52     51.34 o 
  -7  -2  12       91.23       77.67     21.18 o 
  -6  -2  12       17.36        4.68     15.68 o 
  -5  -2  12       27.04       28.38     15.26 o 
  -4  -2  12      489.08      516.79     38.76 o 
  -3  -2  12       88.87      100.30     16.43 o 
  -2  -2  12     1093.41     1090.61     49.12 o 
  -1  -2  12      814.80      841.70     40.49 o 
   0  -2  12       26.23       33.27      9.00 o 
   1  -2  12     1213.72     1197.19     67.02 o 
   2  -2  12     1415.72     1391.65     70.68 o 
   3  -2  12       24.20       18.32     13.32 o 
   4  -2  12      994.85      980.86     62.35 o 
   5  -2  12      257.05      267.60     29.88 o 
   6  -2  12      148.82      161.89     26.18 o 
   7  -2  12      388.98      432.91     41.44 o 
   8  -2  12       17.40       -7.60     27.49 o 
   9  -2  12      122.51      149.21     32.95 o 
  10  -2  12       40.38       80.77     32.41 o 
  11  -2  12        6.05       54.22     33.27 o 
  12  -2  12        2.15      -31.30     31.30 o 
 -13  -1  12       13.49      -42.54     42.54 o 
 -12  -1  12       44.60       -7.69     47.80 o 
 -11  -1  12       16.50       23.23     45.58 o 
 -10  -1  12       17.33       37.12     40.60 o 
  -9  -1  12       87.97       81.87     42.65 o 
  -8  -1  12        0.23       24.28     30.15 o 
  -7  -1  12      531.26      552.74     70.92 o 
  -6  -1  12      435.48      451.21     35.29 o 
  -5  -1  12      328.53      319.96     27.80 o 
  -4  -1  12     1373.74     1281.71     71.94 o 
  -3  -1  12     1435.25     1495.75     83.61 o 
  -2  -1  12     1605.20     1674.82     95.72 o 
  -1  -1  12     9443.34    10182.31    519.67 o 
   0  -1  12     3820.41     4204.75    170.09 o 
   1  -1  12      955.66     1014.68     46.64 o 
   2  -1  12     2644.77     2695.50    136.28 o 
   3  -1  12     1317.66     1281.29     72.13 o 
   4  -1  12       90.16       92.43     17.57 o 
   5  -1  12      592.95      584.27     60.63 o 
   6  -1  12      420.39      425.79     51.45 o 
   7  -1  12      166.28      200.25     39.17 o 
   8  -1  12       34.60       68.21     31.86 o 
   9  -1  12      113.79      114.90     39.05 o 
  10  -1  12        9.81       49.23     37.34 o 
  11  -1  12       12.14       15.21     39.44 o 
  12  -1  12        3.38       26.83     45.42 o 
 -13   0  12       47.49       31.09     54.82 o 
 -12   0  12       12.66       84.03     49.01 o 
 -11   0  12      404.01      359.18     76.06 o 
 -10   0  12        3.21      -35.96     35.96 o 
  -9   0  12      307.11      385.79     66.88 o 
  -8   0  12      801.76      898.26    102.67 o 
  -7   0  12      172.38      171.38     45.58 o 
  -5   0  12     3071.79     3096.96    258.06 o 
  -4   0  12       96.87      103.09     12.06 o 
  -3   0  12     2761.65     2532.93    210.04 o 
  -2   0  12       23.91       44.03     20.14 o 
  -1   0  12      302.83      304.23     20.65 o 
   0   0  12     2703.26     3343.42    176.76 o 
   1   0  12      230.73      241.14     20.53 o 
   2   0  12       92.91      125.13     20.47 o 
   3   0  12      423.97      432.09     44.37 o 
   4   0  12      111.69      115.51     26.22 o 
   5   0  12      111.48      135.92     31.59 o 
   6   0  12       34.26       19.42     24.23 o 
   7   0  12      176.93      133.87     34.52 o 
   8   0  12       14.72       12.45     19.45 o 
   9   0  12       26.71       21.63     22.40 o 
  10   0  12       34.58       49.79     39.44 o 
  11   0  12        1.35      -34.63     34.63 o 
  12   0  12        0.36       -0.77     43.20 o 
 -13   1  12       11.40      -35.68     45.58 o 
 -12   1  12       49.55       70.37     50.06 o 
 -11   1  12       12.37       29.37     46.25 o 
 -10   1  12       13.14       24.01     44.81 o 
  -9   1  12      117.62      147.59     48.46 o 
  -8   1  12        0.12      -26.11     30.37 o 
  -7   1  12      558.93      491.67     70.25 o 
  -6   1  12      406.02      365.21     60.30 o 
  -5   1  12      239.19      338.44     51.17 o 
  -4   1  12     1279.34     1104.55    113.07 o 
  -3   1  12     1304.82     1457.26    131.77 o 
  -2   1  12     1881.39     1938.20    149.75 o 
  -1   1  12     9011.45     9760.91    779.49 o 
   0   1  12     3007.21     3452.93    318.52 o 
   1   1  12      780.54      897.82     87.02 o 
   2   1  12     2456.22     2547.53    213.47 o 
   4   1  12       52.64       68.41     18.19 o 
   5   1  12      593.79      540.81     60.24 o 
   6   1  12      376.14      361.47     36.23 o 
   7   1  12      183.16      128.01     35.85 o 
   8   1  12       16.73       34.36     35.57 o 
   9   1  12       91.26       62.97     26.50 o 
  10   1  12       10.49      -15.38     23.97 o 
  11   1  12        8.89       28.70     30.19 o 
  12   1  12        4.04      -42.10     42.10 o 
 -13   2  12        4.69      126.90     57.48 o 
 -12   2  12       24.40       22.07     49.34 o 
 -11   2  12       66.87       29.76     43.09 o 
 -10   2  12       10.92      -11.06     42.04 o 
  -9   2  12       76.60       97.69     48.74 o 
  -8   2  12      272.26      146.26     52.33 o 
  -7   2  12       99.13       90.67     41.16 o 
  -6   2  12        6.02        8.76     20.71 o 
  -5   2  12       38.54       11.62     19.07 o 
  -4   2  12      558.97      581.71     47.70 o 
  -3   2  12       64.78       63.05     20.69 o 
  -2   2  12      992.48      996.66     72.82 o 
  -1   2  12      911.87      863.00     59.99 o 
   0   2  12       26.83       39.54     15.14 o 
   1   2  12     1289.13     1256.85     79.45 o 
   2   2  12     1214.20     1125.00     79.66 o 
   3   2  12       29.96       43.88     14.20 o 
   4   2  12     1118.05     1148.03    108.81 o 
   5   2  12      284.70      263.04     48.02 o 
   6   2  12      124.34      114.56     36.95 o 
   7   2  12      411.28      402.00     60.68 o 
   8   2  12       31.88        5.75     30.92 o 
   9   2  12      112.50      151.90     53.05 o 
  10   2  12       50.21      -12.00     41.60 o 
  11   2  12        4.03       52.72     48.18 o 
  12   2  12        1.76       34.19     52.17 o 
  13   2  12        3.04       39.28     50.34 o 
 -12   3  12       12.79       -8.13     51.56 o 
 -11   3  12        2.67       -1.55     51.89 o 
 -10   3  12       99.14       98.36     57.09 o 
  -9   3  12       64.48       42.65     49.95 o 
  -8   3  12       10.72       41.71     47.02 o 
  -7   3  12       20.47       38.56     39.11 o 
  -6   3  12      534.06      516.36     49.17 o 
  -5   3  12       20.32       -4.54     21.05 o 
  -4   3  12     1718.61     1606.84    106.06 o 
  -3   3  12      253.43      244.73     31.88 o 
  -2   3  12      218.32      208.45     39.94 o 
  -1   3  12      966.78      994.87     66.28 o 
   0   3  12      175.00      165.17     34.55 o 
   1   3  12      307.34      297.12     31.10 o 
   2   3  12      502.85      524.85     38.85 o 
   3   3  12       58.32       37.67     32.03 o 
   4   3  12      130.41      159.15     42.76 o 
   5   3  12       73.36      108.48     39.66 o 
   6   3  12        7.06       31.81     35.90 o 
   7   3  12       52.98       79.55     42.26 o 
   8   3  12       22.34       26.44     40.05 o 
   9   3  12       26.91       -7.74     38.06 o 
  10   3  12        9.91       22.63     48.02 o 
  11   3  12        6.93       29.26     49.90 o 
  12   3  12       10.97      -45.91     45.91 o 
 -12   4  12        1.26       95.31     64.61 o 
 -11   4  12       14.99      -28.60     50.06 o 
 -10   4  12       17.67      -19.86     44.03 o 
  -9   4  12       36.41       41.27     52.00 o 
  -8   4  12      172.47      202.36     62.68 o 
  -7   4  12       34.50       26.94     40.71 o 
  -6   4  12      544.49      654.56     60.41 o 
  -5   4  12       37.83       56.36     29.16 o 
  -4   4  12       24.90       35.48     25.09 o 
  -3   4  12      218.19      182.41     32.38 o 
  -2   4  12      932.84      876.87     70.14 o 
  -1   4  12      281.21      305.57     40.41 o 
   0   4  12      320.94      252.36     55.26 o 
   1   4  12     1070.28     1092.43    120.76 o 
   2   4  12      395.30      362.45     67.77 o 
   3   4  12      200.94      218.29     55.60 o 
   4   4  12      257.19      244.90     57.48 o 
   5   4  12      276.04      211.37     57.03 o 
   6   4  12      291.75      332.63     68.93 o 
   7   4  12       83.03       90.17     50.73 o 
   9   4  12       22.25       84.19     51.72 o 
  10   4  12        0.40        7.52     51.06 o 
  11   4  12        2.36      -51.28     51.28 o 
 -11   5  12       10.60       58.42     62.68 o 
 -10   5  12       15.59      -14.22     53.33 o 
  -9   5  12        2.05       16.60     48.18 o 
  -8   5  12        2.59      -38.61     38.61 o 
  -7   5  12       13.22       20.30     42.82 o 
  -6   5  12       69.02      119.38     45.97 o 
  -5   5  12       48.59       27.63     27.03 o 
  -4   5  12      108.40       90.42     30.34 o 
  -3   5  12      246.38      268.63     38.96 o 
  -2   5  12       47.48      105.44     46.19 o 
  -1   5  12      337.63      303.37     65.66 o 
   0   5  12      676.86      681.80     95.76 o 
   1   5  12       21.78        1.33     41.16 o 
   2   5  12      489.69      482.16     82.37 o 
   3   5  12      226.56      204.07     60.30 o 
   4   5  12      137.82      147.92     59.74 o 
   5   5  12       84.31       42.93     47.63 o 
   6   5  12       42.01       26.94     51.83 o 
   7   5  12       52.85      119.05     61.35 o 
 -10   6  12        4.38       63.67     62.45 o 
  -9   6  12       33.42       44.59     54.54 o 
  -8   6  12       53.63       39.00     52.28 o 
  -7   6  12        3.98       42.32     45.86 o 
  -6   6  12       31.22       -1.16     44.14 o 
  -5   6  12       63.44       70.09     56.04 o 
  -4   6  12       31.42        1.49     43.59 o 
  -3   6  12       46.17      132.99     56.04 o 
  -2   6  12       11.23      -16.54     35.51 o 
  -1   6  12       42.28      -11.95     37.51 o 
   0   6  12      103.96        3.15     38.50 o 
   1   6  12       31.45        6.42     38.94 o 
   2   6  12       87.74       89.28     57.37 o 
   3   6  12       54.57       24.95     54.32 o 
   4   6  12      135.41      109.14     65.00 o 
   5   6  12       93.19       39.55     61.40 o 
   6   6  12       66.60       80.05     70.64 o 
   7   6  12       27.88      -63.23     63.23 o 
  -9   7  12       26.97       28.43     61.62 o 
  -5   7  12        9.26       -1.22     66.49 o 
  -4   7  12       35.11        3.71     61.74 o 
  -3   7  12       29.36      -23.51     54.21 o 
  -2   7  12       42.07       34.24     56.65 o 
  -1   7  12      147.46       -5.31     58.03 o 
   0   7  12      115.73      138.08     67.10 o 
   1   7  12      129.60       -7.30     50.78 o 
   2   7  12       61.67       96.64     68.26 o 
   3   7  12       41.70      113.74     73.13 o 
   4   7  12        0.70      -31.42     66.22 o 
   5   7  12        2.88       -4.98     67.27 o 
   6   7  12        5.70      -31.03     70.37 o 
   7   7  12        0.75      -20.97     70.14 o 
  -5   8  12       22.07       10.23     67.82 o 
  -4   8  12        8.48      -25.72     62.95 o 
  -3   8  12       13.03      -36.29     65.11 o 
  -2   8  12       65.21       36.34     71.20 o 
  -1   8  12       10.51       82.87     72.74 o 
   0   8  12       41.64       93.99     71.75 o 
   1   8  12       58.83      -30.76     68.04 o 
   2   8  12       30.60      -64.72     64.72 o 
   3   8  12       88.29      169.66     88.29 o 
   4   8  12       52.20       28.32     72.36 o 
   5   8  12       25.54      -26.22     78.77 o 
   6   8  12        8.95       -6.36     77.22 o 
   7   8  12       21.56       13.66     82.76 o 
  -4   9  12        0.79        9.13     75.68 o 
  -3   9  12       17.70       90.67     82.20 o 
  -2   9  12        1.13       51.45     70.09 o 
  -1   9  12        0.11        4.20     68.10 o 
   0   9  12       10.13       63.34     68.87 o 
   1   9  12       20.47       65.77     76.34 o 
  -2  -9  13        6.71       32.36     54.38 o 
  -1  -9  13       17.63       41.54     52.66 o 
   0  -9  13       10.68      125.91     61.62 o 
  -7  -8  13        4.38       33.74     51.17 o 
  -6  -8  13        1.19      -21.24     46.52 o 
  -5  -8  13        2.03       18.59     45.47 o 
  -4  -8  13       21.87      -41.88     41.88 o 
  -3  -8  13        8.09      -41.21     42.87 o 
  -2  -8  13        1.72       81.98     50.78 o 
  -1  -8  13        5.93      -37.84     39.61 o 
   0  -8  13        4.37       45.14     47.85 o 
   1  -8  13       10.40      -17.65     44.75 o 
   2  -8  13        3.90      -38.11     38.11 o 
   3  -8  13        4.59       20.58     48.96 o 
   4  -8  13        4.73        3.85     36.65 o 
   5  -8  13       22.01        2.14     30.62 o 
   6  -8  13        9.93       48.29     43.43 o 
  -8  -7  13        5.40       16.76     47.52 o 
  -7  -7  13       34.08       21.74     44.14 o 
  -6  -7  13       16.77       -8.57     39.55 o 
  -5  -7  13        0.64       27.44     40.05 o 
  -4  -7  13        1.65      -16.10     39.28 o 
  -3  -7  13        6.98       -9.24     36.07 o 
  -2  -7  13       22.19       66.00     40.99 o 
  -1  -7  13        8.40      -12.76     43.54 o 
   0  -7  13        3.68      -22.45     22.45 o 
   1  -7  13       60.02      114.62     43.65 o 
   2  -7  13       87.87      126.15     28.99 o 
   3  -7  13       13.52        0.83     24.19 o 
   4  -7  13       21.58       80.65     29.02 o 
   5  -7  13       16.07       26.85     29.02 o 
   6  -7  13        9.53       39.97     30.65 o 
   7  -7  13        6.42        5.98     30.90 o 
   8  -7  13        7.79       16.93     38.61 o 
  -8  -6  13       13.88       81.76     45.53 o 
  -7  -6  13       93.05      106.05     45.53 o 
  -6  -6  13       38.52       66.60     39.22 o 
  -5  -6  13       15.37       56.26     33.30 o 
  -4  -6  13      256.28      254.35     49.79 o 
  -3  -6  13       40.37       88.06     26.16 o 
  -2  -6  13      238.93      247.73     34.61 o 
  -1  -6  13      399.11      428.10     42.55 o 
   0  -6  13      371.00      319.03     36.86 o 
   1  -6  13       98.84       57.25     25.09 o 
   2  -6  13      311.31      287.01     34.30 o 
   3  -6  13       25.81       44.27     22.66 o 
   4  -6  13      109.27      133.67     29.31 o 
   5  -6  13       70.52       45.42     25.82 o 
   6  -6  13       10.22       -0.44     38.39 o 
   7  -6  13        9.69       17.57     26.97 o 
   8  -6  13        6.85       61.08     33.63 o 
   9  -6  13        3.02       23.97     35.61 o 
  -8  -5  13       41.76       38.50     39.72 o 
  -7  -5  13       45.03      106.32     40.16 o 
  -6  -5  13      230.95      310.08     74.54 o 
  -5  -5  13      127.75      155.01     27.30 o 
  -4  -5  13       30.83       15.44     18.55 o 
  -3  -5  13      337.13      391.39     47.02 o 
  -2  -5  13      634.38      616.16     49.30 o 
  -1  -5  13       65.77       36.52     21.52 o 
   0  -5  13      537.93      534.29     34.78 o 
   1  -5  13      211.26      230.32     28.56 o 
   2  -5  13       72.86       38.78     19.44 o 
   3  -5  13       20.90       26.47     20.10 o 
   4  -5  13      141.07      160.00     28.38 o 
   5  -5  13        6.35       50.75     23.36 o 
   6  -5  13        4.62       -4.74     27.22 o 
   7  -5  13       31.93       33.68     51.67 o 
   8  -5  13       13.70       14.79     34.52 o 
   9  -5  13       14.34        9.20     38.31 o 
  10  -5  13        6.52       -5.38     32.23 o 
  -9  -4  13       11.92       58.80     43.54 o 
  -8  -4  13       75.11      182.05     49.23 o 
  -7  -4  13      162.31      184.65     31.01 o 
  -6  -4  13      231.28      221.77     37.75 o 
  -5  -4  13      219.93      215.98     38.36 o 
  -4  -4  13     1222.95     1198.31     71.59 o 
  -3  -4  13      171.62      172.98     24.33 o 
  -2  -4  13      429.84      406.02     36.83 o 
  -1  -4  13      286.73      337.76     41.43 o 
   0  -4  13       32.49       36.50     12.59 o 
   1  -4  13       44.62       51.66     16.96 o 
   2  -4  13      100.10       82.91     19.67 o 
   3  -4  13      138.70      140.28     26.97 o 
   4  -4  13       85.65      109.67     23.43 o 
   5  -4  13      189.75      176.88     28.30 o 
   6  -4  13       28.56       -9.55     21.13 o 
   7  -4  13       34.79       82.02     30.87 o 
   8  -4  13       48.35       31.89     30.81 o 
   9  -4  13       13.80      -25.47     25.47 o 
  10  -4  13       15.08       23.88     42.68 o 
  11  -4  13       15.99      -22.30     29.30 o 
 -11  -3  13       24.98       -2.77     45.75 o 
 -10  -3  13        0.44       42.26     45.64 o 
  -9  -3  13       32.43       13.88     37.01 o 
  -8  -3  13      135.93      179.62     50.01 o 
  -7  -3  13       39.40       -6.42     31.31 o 
  -6  -3  13       16.14       32.59     38.06 o 
  -5  -3  13       73.54       90.39     20.32 o 
  -4  -3  13      150.43      159.91     23.16 o 
  -3  -3  13      782.72      813.16     54.59 o 
  -2  -3  13      261.90      226.37     31.61 o 
  -1  -3  13      298.06      301.52     29.19 o 
   0  -3  13      401.10      376.68     25.50 o 
   1  -3  13      509.36      523.27     35.13 o 
   2  -3  13      502.16      565.91     65.69 o 
   3  -3  13      287.59      299.23     28.68 o 
   4  -3  13      551.78      554.07     41.56 o 
   5  -3  13      254.79      256.88     29.76 o 
   6  -3  13      224.45      220.05     32.33 o 
   7  -3  13      126.58      222.99     33.82 o 
   8  -3  13        6.75       -1.34     22.18 o 
   9  -3  13       91.33      257.26     41.10 o 
  10  -3  13       12.92       39.50     31.29 o 
  11  -3  13        1.58       50.65     34.12 o 
  12  -3  13        1.58      -36.84     36.84 o 
 -13  -2  13       29.31       26.39     61.02 o 
 -12  -2  13       17.20       16.21     47.80 o 
 -11  -2  13       13.78       55.26     48.79 o 
 -10  -2  13      121.23       69.70     45.03 o 
  -9  -2  13       74.44      104.88     41.60 o 
  -8  -2  13      251.59      330.25     59.58 o 
  -7  -2  13      629.50      732.69     83.25 o 
  -6  -2  13     1048.06      856.88    104.83 o 
  -5  -2  13      282.34      289.83     29.73 o 
  -4  -2  13     2812.17     3001.70    202.74 o 
  -3  -2  13      511.50      558.17     40.76 o 
  -2  -2  13      590.83      525.08     39.35 o 
  -1  -2  13     3513.67     3526.76    145.99 o 
   0  -2  13      502.69      537.40     29.30 o 
   1  -2  13      295.10      305.85     24.61 o 
   2  -2  13     1221.37     1203.34     71.86 o 
   3  -2  13      476.22      483.11     36.95 o 
   4  -2  13      136.03      140.31     22.57 o 
   5  -2  13      233.19      277.35     33.69 o 
   6  -2  13       42.96       41.16     28.96 o 
   7  -2  13       62.12       53.48     23.31 o 
   8  -2  13       33.66       62.41     25.39 o 
   9  -2  13        4.77        2.76     25.33 o 
  10  -2  13        8.11        0.95     26.72 o 
  11  -2  13       22.90        2.97     30.60 o 
  12  -2  13        4.49       20.88     46.22 o 
 -13  -1  13        5.01      -46.41     58.97 o 
 -12  -1  13       28.78       81.26     56.37 o 
 -11  -1  13       88.79      108.87     55.43 o 
 -10  -1  13       62.34       69.81     46.52 o 
  -9  -1  13       20.76       23.62     34.74 o 
  -8  -1  13      501.21      482.32     73.74 o 
  -7  -1  13      124.02      136.64     41.77 o 
  -6  -1  13      513.00      536.26     68.93 o 
  -5  -1  13     1571.29     1392.37    142.78 o 
  -4  -1  13       46.63       40.20     12.24 o 
  -3  -1  13     1635.49     1664.60     93.42 o 
  -2  -1  13      202.18      219.63     21.96 o 
  -1  -1  13      305.73      287.65     21.78 o 
   0  -1  13     3615.05     4058.12    175.79 o 
   1  -1  13      713.18      786.69     37.35 o 
   2  -1  13      325.28      317.58     30.67 o 
   3  -1  13      527.34      494.20     37.90 o 
   4  -1  13      399.47      381.21     38.86 o 
   5  -1  13       13.74       21.35     20.86 o 
   6  -1  13      134.23      197.38     37.84 o 
   7  -1  13       41.57       61.46     29.98 o 
   8  -1  13       20.40      -21.30     24.45 o 
   9  -1  13       15.86        4.09     32.08 o 
  10  -1  13       24.14       67.54     37.89 o 
  11  -1  13        2.86       22.24     38.83 o 
  12  -1  13       27.67        8.85     48.35 o 
 -13   0  13        7.81       16.71     54.93 o 
 -12   0  13       18.37      -37.67     42.26 o 
 -11   0  13       11.43      -38.94     38.94 o 
 -10   0  13       14.09       53.00     43.87 o 
  -9   0  13       36.50       86.74     43.70 o 
  -8   0  13       81.56      125.96     44.42 o 
  -7   0  13      123.62       81.98     37.45 o 
  -6   0  13        2.24       23.34     31.37 o 
  -5   0  13      260.99      184.21     41.43 o 
  -4   0  13        2.59        5.64     20.91 o 
  -3   0  13       81.84      110.08     29.65 o 
  -2   0  13       61.46       55.65     22.74 o 
  -1   0  13      293.97      336.55     22.74 o 
   0   0  13     2414.25     2585.11    138.77 o 
   1   0  13       28.45       34.05     13.00 o 
   2   0  13     1154.66     1217.12     71.19 o 
   3   0  13      334.69      340.60     38.94 o 
   4   0  13        3.16       13.39     19.47 o 
   5   0  13      134.84      123.25     30.76 o 
   6   0  13      215.37      216.30     38.17 o 
   7   0  13       70.38       69.98     29.76 o 
   8   0  13      292.11      260.38     47.96 o 
   9   0  13        8.25       52.39     34.63 o 
  10   0  13        1.22        9.18     33.58 o 
  11   0  13        7.81        0.66     33.97 o 
  12   0  13        0.65      -25.89     43.43 o 
 -13   1  13        5.11       53.27     49.51 o 
 -12   1  13       27.92       60.85     54.54 o 
 -11   1  13       83.54       96.31     53.44 o 
 -10   1  13       55.24       76.67     49.18 o 
  -9   1  13       43.00       55.48     42.43 o 
  -8   1  13      579.95      629.08     80.32 o 
  -7   1  13      113.35      106.54     42.43 o 
  -6   1  13      547.29      545.50     71.42 o 
  -5   1  13     1760.75     1881.39    151.57 o 
  -4   1  13       37.20       40.99     27.88 o 
  -3   1  13     1642.63     1705.25    147.20 o 
  -2   1  13      218.18      174.03     33.25 o 
  -1   1  13      211.91      191.40     34.80 o 
   0   1  13     4051.14     4580.66    333.52 o 
   1   1  13      475.16      603.75     69.26 o 
   2   1  13      387.12      376.94     41.99 o 
   3   1  13      625.97      763.73     62.40 o 
   5   1  13        3.64        3.83     15.80 o 
   6   1  13      173.87      172.25     27.29 o 
   7   1  13       25.69       27.00     25.56 o 
   8   1  13       17.72       49.23     34.35 o 
   9   1  13       13.58       50.23     33.80 o 
  10   1  13       24.79       13.73     59.69 o 
  11   1  13        3.42      -24.25     24.25 o 
  12   1  13       27.94       20.25     42.43 o 
 -12   2  13       19.38      104.33     58.97 o 
 -11   2  13       12.76        5.86     45.75 o 
 -10   2  13      112.59       89.95     51.00 o 
  -9   2  13       62.67      121.53     53.94 o 
  -8   2  13      209.24      212.09     58.42 o 
  -7   2  13      530.20      642.53     87.24 o 
  -6   2  13     1254.48     1231.08     81.57 o 
  -5   2  13      363.72      371.17     39.27 o 
  -4   2  13     2701.37     2638.15    171.02 o 
  -3   2  13      682.79      696.65     52.09 o 
  -2   2  13      653.89      729.35     51.30 o 
  -1   2  13     3288.78     3200.49    203.11 o 
   0   2  13      543.43      528.40     75.87 o 
   1   2  13      344.77      348.94     31.87 o 
   2   2  13     1303.10     1412.10    117.14 o 
   3   2  13      556.97      552.26     42.30 o 
   4   2  13      193.03      187.04     27.16 o 
   5   2  13      228.44      221.11     45.97 o 
   6   2  13       64.19       92.88     36.29 o 
   7   2  13       44.18       94.15     36.51 o 
  10   2  13       10.00       38.72     47.57 o 
  11   2  13       18.38      -26.55     42.76 o 
  12   2  13        3.32       36.12     50.56 o 
 -12   3  13        2.78       60.80     57.48 o 
 -11   3  13       26.18       69.87     57.42 o 
 -10   3  13        0.99      -27.11     46.36 o 
  -9   3  13       49.68       39.61     47.35 o 
  -8   3  13      170.06       82.09     48.79 o 
  -7   3  13       36.03       11.12     42.82 o 
  -6   3  13       29.42       43.44     25.27 o 
  -5   3  13       46.55       92.61     28.04 o 
  -4   3  13      196.85      237.15     66.33 o 
  -3   3  13      858.61      881.22     65.41 o 
  -2   3  13      336.79      359.38     35.58 o 
  -1   3  13      314.30      362.18     52.77 o 
   0   3  13      460.14      452.75     38.33 o 
   1   3  13      443.55      451.72     40.41 o 
   2   3  13      552.36      547.54     74.40 o 
   3   3  13      230.88      284.72     53.60 o 
   4   3  13      486.59      454.72     73.30 o 
   5   3  13      193.87      152.07     49.73 o 
   6   3  13      236.75      327.65     60.30 o 
   7   3  13      111.44      133.71     48.68 o 
  10   3  13       15.94      -17.59     42.32 o 
  11   3  13        2.81       13.72     52.55 o 
  12   3  13        1.93      -13.94     47.30 o 
 -11   4  13        8.55       34.02     55.04 o 
 -10   4  13       42.06       67.93     56.98 o 
  -9   4  13        8.68       32.20     46.08 o 
  -8   4  13       55.85       62.57     53.33 o 
  -7   4  13      163.67      189.36     56.42 o 
  -6   4  13      214.78      193.59     36.98 o 
  -5   4  13      285.75      242.97     40.63 o 
  -4   4  13     1134.46      990.50     81.34 o 
  -3   4  13      174.26      154.86     30.86 o 
  -2   4  13      434.59      537.43     46.79 o 
  -1   4  13      254.78      250.40     40.05 o 
   0   4  13       33.43       23.23     33.63 o 
   1   4  13       33.16       70.81     39.39 o 
   2   4  13       90.42      116.00     45.25 o 
   3   4  13      131.63      140.62     47.91 o 
   4   4  13       86.58       93.99     50.06 o 
   5   4  13      220.10      247.55     60.19 o 
   6   4  13       36.23       23.12     45.25 o 
   7   4  13       36.88      -14.55     45.64 o 
 -11   5  13       10.08      130.66     65.33 o 
 -10   5  13        8.09       80.99     61.24 o 
  -9   5  13        3.40      -27.88     52.94 o 
  -8   5  13       51.26       73.02     50.45 o 
  -7   5  13       53.75       64.06     49.90 o 
  -6   5  13      206.55      159.37     56.26 o 
  -5   5  13      170.47      114.48     34.47 o 
  -4   5  13       46.40       74.48     30.06 o 
  -3   5  13      433.50      471.26     71.47 o 
  -2   5  13      695.59      723.68     93.16 o 
  -1   5  13       35.49       46.30     37.34 o 
   0   5  13      550.79      490.01     81.21 o 
   1   5  13      268.06      291.03     66.88 o 
   2   5  13       56.88       49.29     42.37 o 
   3   5  13       15.92      -18.70     44.20 o 
   4   5  13      128.34      221.22     63.34 o 
   5   5  13       10.81        4.20     49.23 o 
   6   5  13        1.06      -42.43     42.43 o 
   7   5  13       32.83       19.91     59.63 o 
 -10   6  13       21.54       45.86     58.53 o 
  -9   6  13       59.94      121.09     62.84 o 
  -8   6  13       14.69       39.17     49.79 o 
  -7   6  13       78.69       34.68     46.52 o 
  -6   6  13       25.82       34.13     48.07 o 
  -5   6  13       22.40       66.71     48.02 o 
  -4   6  13      257.95      225.20     62.90 o 
  -3   6  13       31.19       77.34     47.46 o 
  -2   6  13      273.00      278.92     67.27 o 
  -1   6  13      430.24      353.60     78.94 o 
   0   6  13      299.17      281.96     71.80 o 
   1   6  13       76.51       -5.64     39.17 o 
   2   6  13      267.34      256.73     74.46 o 
   3   6  13       42.08       -8.41     50.23 o 
   4   6  13       88.64      109.42     64.61 o 
   5   6  13       81.64      109.81     67.43 o 
   6   6  13       14.63       45.53     67.43 o 
   7   6  13       11.56      -43.87     69.59 o 
  -5   7  13        0.12      -37.56     53.88 o 
  -4   7  13        3.07       15.16     56.20 o 
  -3   7  13        7.61       -4.31     52.33 o 
  -2   7  13       13.54       25.56     59.41 o 
  -1   7  13       14.14      -44.14     49.51 o 
   0   7  13        7.46       33.19     57.25 o 
   1   7  13       78.85        3.82     54.60 o 
   2   7  13       81.41       78.88     66.82 o 
   3   7  13       14.53      -55.37     55.37 o 
   4   7  13       18.77       66.88     76.67 o 
   5   7  13       10.61      -55.32     64.39 o 
   6   7  13        9.26       24.01     72.36 o 
   7   7  13        3.31       56.98     79.38 o 
  -5   8  13        4.66        9.79     73.52 o 
  -4   8  13       27.36       39.22     67.93 o 
  -3   8  13        8.95      -37.62     60.52 o 
  -2   8  13        0.99      -42.21     62.07 o 
  -1   8  13        9.46      -31.97     62.29 o 
   0   8  13        5.88      145.65     75.12 o 
   1   8  13       11.29      -40.94     65.28 o 
   2   8  13        5.45      -20.86     69.70 o 
   3   8  13        6.07       26.22     76.67 o 
   4   8  13        5.18      -40.55     69.87 o 
   5   8  13       21.35       39.72     81.54 o 
   6   8  13        9.85        6.86     84.80 o 
  -4   9  13        1.82       -8.91     73.30 o 
  -3   9  13        7.12       22.90     72.97 o 
  -2   9  13       10.42      -22.24     72.36 o 
  -1   9  13       18.40       15.49     66.38 o 
  -7  -8  14       31.51       56.26     53.49 o 
  -6  -8  14       24.55       56.31     51.72 o 
  -5  -8  14       19.73       46.52     46.91 o 
  -4  -8  14        4.92      -15.82     44.70 o 
  -3  -8  14        6.97      -18.64     47.52 o 
  -2  -8  14        7.45        2.27     44.86 o 
  -1  -8  14        7.29       15.16     43.59 o 
   0  -8  14       27.69       31.86     49.29 o 
   1  -8  14       23.31       42.21     45.53 o 
   2  -8  14       12.02       41.05     46.25 o 
   3  -8  14       12.26      -39.28     43.81 o 
   4  -8  14        2.77        4.98     45.75 o 
   5  -8  14        8.09      -47.35     47.35 o 
   6  -8  14        6.92      -35.29     35.29 o 
  -7  -7  14       25.43       62.40     45.86 o 
  -6  -7  14        7.83        7.86     41.82 o 
  -5  -7  14       27.00       34.74     41.05 o 
  -4  -7  14       48.75       42.37     40.99 o 
  -3  -7  14       33.64       85.41     42.60 o 
  -2  -7  14       50.15        1.33     38.83 o 
  -1  -7  14       69.22       75.35     29.36 o 
   0  -7  14        2.56       -3.06     34.02 o 
   1  -7  14       58.41       70.72     28.27 o 
   2  -7  14      129.43       52.17     42.93 o 
   3  -7  14       91.82      139.07     50.51 o 
   4  -7  14      100.34      124.87     43.45 o 
   5  -7  14       83.57       72.85     33.83 o 
   6  -7  14       25.13       87.94     33.28 o 
   7  -7  14       16.55       23.11     29.50 o 
   8  -7  14       22.41       17.20     42.10 o 
  -7  -6  14        0.99      -15.77     36.40 o 
  -6  -6  14       20.75       23.40     37.34 o 
  -5  -6  14       11.25       46.97     32.86 o 
  -4  -6  14        1.17        9.85     22.32 o 
  -3  -6  14       69.45      115.76     28.00 o 
  -2  -6  14       64.87       53.18     25.39 o 
  -1  -6  14       95.03       62.27     25.75 o 
   0  -6  14      100.44       88.39     24.83 o 
   1  -6  14       11.05       -7.03     31.53 o 
   2  -6  14      195.60      209.99     48.02 o 
   3  -6  14       50.99       46.52     26.44 o 
   4  -6  14       24.00      -20.33     25.20 o 
   5  -6  14       18.16       -0.33     23.98 o 
   6  -6  14       15.77       53.25     38.56 o 
   7  -6  14        0.03       -1.72     26.99 o 
   8  -6  14        8.56        2.24     28.98 o 
   9  -6  14       11.37      -39.17     39.17 o 
  -7  -5  14        1.18       16.82     35.02 o 
  -6  -5  14        6.04       26.99     23.69 o 
  -5  -5  14       19.35       31.89     22.49 o 
  -4  -5  14       20.79       14.73     19.79 o 
  -3  -5  14       20.66       13.41     18.93 o 
  -2  -5  14       69.33       53.59     22.82 o 
  -1  -5  14      102.72      147.93     26.93 o 
   0  -5  14      244.28      297.02     34.26 o 
   1  -5  14      107.88      160.20     41.27 o 
   2  -5  14       58.44       73.70     21.46 o 
   3  -5  14      281.23      299.84     45.17 o 
   4  -5  14       22.05       25.95     21.34 o 
   5  -5  14      101.17      107.59     27.24 o 
   6  -5  14       93.44       84.02     29.21 o 
   7  -5  14      155.18       99.26     54.49 o 
   8  -5  14       13.60      -11.44     27.74 o 
   9  -5  14        6.68       21.78     31.35 o 
  10  -5  14        3.45      -16.62     31.38 o 
  -9  -4  14       31.70      139.90     50.56 o 
  -8  -4  14       29.12      -24.34     34.74 o 
  -7  -4  14       91.46      128.89     41.27 o 
  -6  -4  14       92.53      101.10     29.13 o 
  -5  -4  14      608.10      635.45     47.29 o 
  -4  -4  14      231.95      254.14     28.98 o 
  -3  -4  14     2505.05     2430.71    135.88 o 
  -2  -4  14     1348.13     1275.22     77.98 o 
  -1  -4  14      512.68      556.35     41.85 o 
   0  -4  14      903.06      851.30     59.04 o 
   1  -4  14     1135.28     1160.83     67.72 o 
   2  -4  14      368.99      345.45     32.68 o 
   3  -4  14      551.75      608.74     45.49 o 
   4  -4  14      220.27      194.16     29.21 o 
   5  -4  14      176.45      232.81     31.29 o 
   6  -4  14      103.44      129.32     28.38 o 
   7  -4  14        5.02       38.44     26.48 o 
   8  -4  14       46.11       27.47     27.09 o 
   9  -4  14       28.19       44.02     32.28 o 
  10  -4  14       17.22       11.28     30.80 o 
  11  -4  14       17.17       -7.71     54.57 o 
 -11  -3  14       16.14       35.68     45.69 o 
 -10  -3  14      138.35      171.21     54.71 o 
  -9  -3  14       42.22       53.16     45.03 o 
  -8  -3  14      119.76      183.38     50.01 o 
  -7  -3  14      770.72      856.72     93.71 o 
  -6  -3  14       89.69      111.74     37.40 o 
  -5  -3  14     1782.66     1721.81    101.09 o 
  -4  -3  14      261.11      276.57     26.14 o 
  -3  -3  14       84.29       64.30     18.05 o 
  -2  -3  14      152.26      167.27     21.42 o 
  -1  -3  14      941.95      910.03     58.05 o 
   0  -3  14      102.93      104.24     18.98 o 
   1  -3  14      191.65      252.04     22.88 o 
   2  -3  14      436.36      444.37     55.62 o 
   3  -3  14       92.71      134.08     27.94 o 
   4  -3  14      181.47      206.61     25.63 o 
   5  -3  14      138.56      148.50     39.22 o 
   6  -3  14       32.17       43.23     22.61 o 
   7  -3  14       63.87       53.90     24.44 o 
   8  -3  14       45.20       27.01     30.09 o 
   9  -3  14        8.81       15.92     28.68 o 
  10  -3  14       13.06       22.35     32.07 o 
  11  -3  14        5.81       -7.88     33.95 o 
 -13  -2  14        4.63       -8.85     55.87 o 
 -12  -2  14        8.18       11.34     51.56 o 
 -11  -2  14       53.80      137.58     54.21 o 
 -10  -2  14        5.60      -18.37     39.44 o 
  -9  -2  14       43.11       73.52     41.60 o 
  -8  -2  14       20.82      -26.66     26.66 o 
  -7  -2  14       29.27       16.48     31.75 o 
  -6  -2  14       33.76       13.44     29.60 o 
  -5  -2  14      565.34      613.59     75.29 o 
  -4  -2  14      372.45      370.22     31.71 o 
  -3  -2  14      970.19     1037.42     62.51 o 
  -2  -2  14      115.14      109.93     28.24 o 
  -1  -2  14       38.38       51.34     13.67 o 
   0  -2  14      270.38      264.85     18.83 o 
   1  -2  14      217.80      219.88     25.47 o 
   2  -2  14      239.63      278.83     24.95 o 
   3  -2  14       10.68       14.08     14.80 o 
   4  -2  14       16.69       13.84     16.53 o 
   5  -2  14      208.17      228.07     28.69 o 
   6  -2  14       81.98       63.29     22.76 o 
   7  -2  14       30.01       51.56     23.07 o 
   8  -2  14       44.37       42.33     25.01 o 
   9  -2  14       32.08       48.46     51.75 o 
  10  -2  14       41.11       87.22     33.35 o 
  11  -2  14        8.85        1.13     33.27 o 
  12  -2  14        3.74       -4.27     35.76 o 
 -13  -1  14       21.94       14.11     50.67 o 
 -12  -1  14       32.95       32.64     49.07 o 
 -11  -1  14       37.14       20.91     42.43 o 
 -10  -1  14      466.86      466.28     77.83 o 
  -9  -1  14       30.25      115.89     44.64 o 
  -8  -1  14       24.98       71.80     41.21 o 
  -7  -1  14      474.55      433.70     66.22 o 
  -6  -1  14      120.51      121.87     39.39 o 
  -5  -1  14       23.27       51.17     30.20 o 
  -4  -1  14      779.88      788.84     78.28 o 
  -3  -1  14      698.30      649.16     70.75 o 
  -2  -1  14      121.96      103.98     15.79 o 
  -1  -1  14     1221.58     1270.86     71.22 o 
   0  -1  14      150.53      154.59     12.64 o 
   1  -1  14     1402.98     1460.03     69.25 o 
   2  -1  14     4361.37     4298.20    222.08 o 
   3  -1  14     2585.12     2470.16    130.69 o 
   4  -1  14     1117.21     1099.11     96.95 o 
   5  -1  14     1605.55     1730.45     97.20 o 
   6  -1  14      372.69      417.32     52.72 o 
   7  -1  14      134.06      123.75     35.07 o 
   8  -1  14      145.31      221.44     49.01 o 
   9  -1  14        0.22       -5.48     32.86 o 
  10  -1  14       56.25       72.19     43.59 o 
  11  -1  14        4.95        2.60     38.94 o 
  12  -1  14       17.91      108.17     44.12 o 
 -13   0  14        8.72      -46.03     46.03 o 
 -12   0  14       17.65      -25.23     45.58 o 
 -11   0  14       27.43      -11.84     42.04 o 
 -10   0  14        3.38       11.01     38.50 o 
  -9   0  14       60.46       93.21     43.87 o 
  -8   0  14      660.36      546.55     77.89 o 
  -7   0  14       64.93       13.33     33.97 o 
  -6   0  14      358.26      344.69     55.93 o 
  -5   0  14      443.45      426.01     59.85 o 
  -4   0  14       88.45       51.89     27.11 o 
  -3   0  14      891.64      842.39     85.02 o 
  -2   0  14     1130.34      976.54     93.16 o 
  -1   0  14        7.03       11.80     21.99 o 
   0   0  14     9087.58    10114.88    523.40 o 
   1   0  14        9.18       26.60     10.95 o 
   2   0  14     1943.46     2115.76    117.54 o 
   3   0  14      276.85      357.47     40.55 o 
   4   0  14        6.11      -18.70     18.70 o 
   5   0  14      196.28      156.88     34.85 o 
   6   0  14       59.40       39.00     26.00 o 
   7   0  14       34.24       -5.53     22.79 o 
   8   0  14        4.08       80.88     32.53 o 
   9   0  14        0.46       13.17     30.76 o 
  10   0  14       14.95       32.64     36.18 o 
  11   0  14       29.76      -23.68     34.68 o 
  12   0  14       12.76       -8.63     37.17 o 
 -13   1  14       18.89      162.36     61.96 o 
 -12   1  14       27.78        8.96     47.85 o 
 -11   1  14       33.22       42.87     46.91 o 
 -10   1  14      459.53      444.93     80.21 o 
  -9   1  14       43.29       70.75     47.08 o 
  -8   1  14       24.05       47.41     41.49 o 
  -7   1  14      416.70      436.74     69.37 o 
  -6   1  14      160.60      185.48     46.30 o 
  -5   1  14       34.31       24.73     30.92 o 
  -4   1  14      695.90      612.43     76.06 o 
  -3   1  14      611.40      616.69     69.65 o 
  -2   1  14      136.61      134.76     29.98 o 
  -1   1  14     1193.94     1144.98    110.80 o 
   0   1  14      118.27       99.02     28.05 o 
   1   1  14     1736.20     1841.61    134.65 o 
   2   1  14     4736.59     4652.35    351.49 o 
   3   1  14     2449.69     2516.66    204.62 o 
   5   1  14     1668.96     1664.14    104.62 o 
   6   1  14      336.77      348.29     43.76 o 
   7   1  14      155.03      134.92     36.51 o 
   8   1  14      159.59      189.96     46.36 o 
   9   1  14        2.57       -7.19     31.03 o 
  10   1  14       58.48       64.34     40.88 o 
  11   1  14        8.12      -17.48     34.46 o 
  12   1  14       15.29       31.86     43.26 o 
 -12   2  14       16.68       15.49     54.93 o 
 -11   2  14       41.33      132.32     56.37 o 
 -10   2  14        4.29       13.28     50.06 o 
  -9   2  14       38.31       26.39     45.80 o 
  -8   2  14       13.81       69.37     44.92 o 
  -7   2  14       25.38       46.14     40.05 o 
  -6   2  14       49.03       37.84     24.25 o 
  -5   2  14      617.84      712.86     59.01 o 
  -4   2  14      387.13      427.68     46.99 o 
  -3   2  14      977.86      992.15     73.36 o 
  -2   2  14      120.74      157.52     75.79 o 
  -1   2  14       50.78       34.26     18.16 o 
   0   2  14      245.91      263.45     30.23 o 
   1   2  14      187.40      201.40     25.41 o 
   2   2  14      303.87      276.51     53.33 o 
   3   2  14       15.42       -1.49     13.79 o 
   4   2  14       68.10       58.51     17.71 o 
   5   2  14      259.74      175.97     46.80 o 
   6   2  14       51.28       26.72     31.31 o 
   7   2  14       37.81      131.27     41.99 o 
 -12   3  14        7.30      -11.28     54.82 o 
 -11   3  14       13.46      -33.91     55.71 o 
 -10   3  14      163.13      121.59     61.07 o 
  -9   3  14       42.53        5.97     45.20 o 
  -8   3  14       96.39      117.50     56.31 o 
  -7   3  14      885.19      757.03    101.07 o 
  -6   3  14       48.30       79.29     34.93 o 
  -5   3  14     1610.67     1685.09    116.07 o 
  -4   3  14       89.26       79.69     27.53 o 
  -3   3  14       43.75       57.09     23.64 o 
  -2   3  14       94.18       87.50     24.55 o 
  -1   3  14      827.17      856.91     65.51 o 
   0   3  14       83.22       63.50     20.31 o 
   1   3  14      124.75      127.76     24.60 o 
   2   3  14      523.84      689.27     79.99 o 
   3   3  14       87.32       67.71     41.05 o 
   4   3  14      130.80       43.37     40.66 o 
   5   3  14      178.00       86.30     42.98 o 
   6   3  14       31.86      -34.19     34.19 o 
   7   3  14       70.45       46.69     43.87 o 
 -11   4  14       24.15       66.94     60.68 o 
 -10   4  14       14.88      -41.21     44.81 o 
  -9   4  14       37.09      -43.48     43.48 o 
  -8   4  14       15.97       68.76     53.00 o 
  -7   4  14       81.11      179.18     58.64 o 
  -6   4  14      105.09      153.73     35.25 o 
  -5   4  14      588.21      494.00     54.81 o 
  -4   4  14      258.42      202.33     36.25 o 
  -3   4  14     2409.68     2345.22    152.47 o 
  -2   4  14     1273.43     1199.24     87.76 o 
  -1   4  14      433.26      426.47     45.14 o 
   0   4  14      914.81      909.49    108.42 o 
   1   4  14     1085.70     1010.56    125.24 o 
   2   4  14      377.94      351.49     65.94 o 
   3   4  14      568.27      484.04     82.20 o 
   4   4  14      210.64      382.80     68.87 o 
   5   4  14      181.94      147.53     56.48 o 
   6   4  14       78.63       61.62     47.46 o 
   7   4  14        1.09        0.33     46.97 o 
 -10   5  14        9.88      103.22     65.05 o 
  -9   5  14        3.98       10.18     51.39 o 
  -8   5  14       24.62       78.55     53.00 o 
  -7   5  14        0.48       -1.22     44.81 o 
  -6   5  14        5.35      -38.89     38.89 o 
  -5   5  14       25.95       59.63     30.12 o 
  -4   5  14       30.80       43.45     50.06 o 
  -3   5  14       15.20       27.71     39.39 o 
  -2   5  14       73.05       55.15     39.50 o 
  -1   5  14      124.65       82.87     44.37 o 
   0   5  14      225.19      179.07     58.36 o 
   1   5  14      129.38      191.35     59.97 o 
   2   5  14       59.89       69.09     48.18 o 
   3   5  14      249.53      291.47     70.48 o 
   4   5  14       44.41      113.40     55.71 o 
   5   5  14       93.35      139.07     60.91 o 
   6   5  14      105.81      131.22     63.01 o 
   7   5  14      146.38       85.63     64.67 o 
 -10   6  14        0.20        7.03     57.31 o 
  -9   6  14        7.71      -44.59     52.50 o 
  -8   6  14        1.00        4.81     53.55 o 
  -7   6  14        0.05       29.15     49.07 o 
  -5   6  14       11.81      -12.45     45.42 o 
  -4   6  14        0.61       16.87     44.86 o 
  -3   6  14       49.86       30.76     46.63 o 
  -2   6  14       83.42       81.93     47.46 o 
  -1   6  14       88.69       60.30     49.40 o 
   0   6  14       99.58       85.85     48.68 o 
   1   6  14       11.78      -31.20     38.83 o 
   2   6  14      188.21      189.08     69.31 o 
   3   6  14       52.16       35.90     53.66 o 
   4   6  14       31.92       16.87     56.54 o 
   5   6  14       20.64      -14.44     58.91 o 
   6   6  14        9.76      -36.18     64.67 o 
   7   6  14        0.53      -27.77     67.21 o 
  -5   7  14       19.81      -39.50     39.50 o 
  -4   7  14       45.41       10.18     57.59 o 
  -3   7  14       25.25      179.79     68.60 o 
  -2   7  14       48.41       29.37     56.20 o 
  -1   7  14       59.90       62.79     62.12 o 
   0   7  14        5.29        8.74     55.26 o 
   1   7  14       82.87       80.38     64.67 o 
   2   7  14      153.55       84.31     69.81 o 
   3   7  14      107.28      128.78     75.12 o 
   4   7  14      107.88       86.52     72.91 o 
   5   7  14       77.22       39.22     74.85 o 
   6   7  14       22.88      -36.18     73.96 o 
   7   7  14       14.93      -79.11     79.11 o 
  -5   8  14       16.53       19.64     76.73 o 
  -4   8  14        4.66       54.49     68.37 o 
  -3   8  14        9.25       19.47     66.27 o 
  -2   8  14        8.52      -55.48     55.48 o 
  -1   8  14        8.53      -29.10     60.02 o 
   0   8  14       32.03        1.55     63.62 o 
   1   8  14       20.34        0.50     67.38 o 
   2   8  14        7.31      -66.44     66.44 o 
   3   8  14        6.02      -53.49     72.85 o 
   4   8  14        7.79       83.20     89.45 o 
   5   8  14       13.85       -2.66     85.63 o 
  -6  -8  15       11.65       43.76     50.12 o 
  -5  -8  15        8.08       54.82     51.39 o 
  -4  -8  15        8.54      -20.47     45.64 o 
  -3  -8  15       10.68        7.97     48.90 o 
  -2  -8  15       15.36        6.75     48.18 o 
  -1  -8  15        6.46      -41.99     41.99 o 
   0  -8  15       20.79      -28.10     45.20 o 
   1  -8  15       10.11      -18.70     43.26 o 
   2  -8  15        0.10      -24.28     39.61 o 
   3  -8  15        1.43      -13.28     44.70 o 
   4  -8  15        6.34       -5.03     46.08 o 
  -6  -7  15       31.17      -38.94     38.94 o 
  -5  -7  15       32.68       69.70     43.81 o 
  -4  -7  15        3.97      -16.32     38.89 o 
  -3  -7  15        6.28        8.85     38.83 o 
  -2  -7  15        0.72        8.57     40.88 o 
  -1  -7  15        3.25       25.55     26.22 o 
   0  -7  15       44.83       48.10     48.32 o 
   1  -7  15       23.26       22.61     29.13 o 
   2  -7  15       14.91       -6.53     37.01 o 
   3  -7  15        8.23       66.66     44.64 o 
   4  -7  15        6.73       33.08     42.87 o 
   5  -7  15        7.95       -7.19     47.19 o 
   6  -7  15       16.00      -27.42     39.05 o 
   7  -7  15       15.82      -29.33     29.33 o 
   8  -7  15        5.72        6.42     43.09 o 
  -6  -6  15       14.74       -8.35     36.79 o 
  -5  -6  15       11.54       -2.27     33.41 o 
  -4  -6  15       55.50       11.09     24.67 o 
  -3  -6  15       22.20       35.57     24.31 o 
  -2  -6  15       16.99       -0.61     22.31 o 
  -1  -6  15      331.71      291.13     37.73 o 
   0  -6  15       14.33       15.57     22.76 o 
   1  -6  15       19.14      -20.28     20.28 o 
   2  -6  15      240.83      283.56     54.38 o 
   3  -6  15      191.59      228.58     51.94 o 
   4  -6  15       50.63       29.09     25.76 o 
   5  -6  15      109.21       93.30     29.66 o 
   6  -6  15       56.13       52.95     29.05 o 
   7  -6  15        8.13       65.02     31.87 o 
   8  -6  15       13.07        6.94     43.45 o 
   9  -6  15        9.04       46.97     46.08 o 
  -7  -5  15        6.47      -18.09     35.40 o 
  -6  -5  15      110.31       63.73     38.00 o 
  -5  -5  15       79.02      124.27     28.05 o 
  -4  -5  15      155.90      136.94     38.11 o 
  -3  -5  15      381.43      383.59     38.12 o 
  -2  -5  15       29.51       44.93     20.85 o 
  -1  -5  15       46.81       37.76     21.53 o 
   0  -5  15       89.93      123.85     25.44 o 
   1  -5  15      150.52      234.83     41.82 o 
   2  -5  15       15.85       17.37     33.08 o 
   3  -5  15      264.24      230.87     30.59 o 
   4  -5  15       49.24       51.29     24.36 o 
   5  -5  15      125.51      115.04     28.39 o 
   6  -5  15       18.93       19.24     24.21 o 
   7  -5  15       25.82       47.92     29.81 o 
   8  -5  15       32.62       25.09     30.04 o 
   9  -5  15        2.62        7.39     28.81 o 
  10  -5  15        3.76       44.59     45.75 o 
  -9  -4  15       15.05      -21.91     40.00 o 
  -8  -4  15       74.59       54.21     43.70 o 
  -7  -4  15      103.92       74.18     41.27 o 
  -6  -4  15      100.87       24.12     30.59 o 
  -5  -4  15      273.96      357.85     35.74 o 
  -4  -4  15      801.63      850.68     61.32 o 
  -3  -4  15      134.59      136.48     24.24 o 
  -2  -4  15      290.93      272.44     45.91 o 
  -1  -4  15      802.71      871.01     58.94 o 
   0  -4  15       22.46       -2.96     22.07 o 
   1  -4  15       73.55      103.83     30.37 o 
   2  -4  15       97.65       80.68     21.63 o 
   3  -4  15        2.64        9.86     17.90 o 
   4  -4  15      114.20      118.42     24.95 o 
   5  -4  15       46.49       41.09     25.31 o 
   6  -4  15       13.36       24.29     22.76 o 
   7  -4  15        2.15        8.65     28.49 o 
   8  -4  15       35.59       33.06     64.72 o 
   9  -4  15       11.01        1.01     30.68 o 
  10  -4  15        4.37       13.44     31.39 o 
  11  -4  15        6.00       24.40     45.08 o 
 -11  -3  15        4.47      -42.26     42.26 o 
 -10  -3  15        3.73       47.24     46.19 o 
  -9  -3  15        7.42      -15.27     39.44 o 
  -8  -3  15       37.85       12.72     38.78 o 
  -7  -3  15      272.37      203.57     50.23 o 
  -6  -3  15      178.51      185.26     44.14 o 
  -5  -3  15      714.61      569.28     80.16 o 
  -4  -3  15      149.47      171.76     23.23 o 
  -3  -3  15       68.35       54.67     17.54 o 
  -2  -3  15      438.00      432.34     42.79 o 
  -1  -3  15      110.94      104.22     37.78 o 
   0  -3  15     1175.90     1187.02     73.68 o 
   1  -3  15       82.98       89.73     21.44 o 
   2  -3  15       29.56       26.83     18.53 o 
   3  -3  15      543.48      543.07     41.11 o 
   4  -3  15      203.94      245.20     29.42 o 
   5  -3  15      187.05      226.43     33.99 o 
   6  -3  15      195.57      229.32     32.88 o 
   7  -3  15      164.13      195.86     33.39 o 
   8  -3  15        5.39       -5.91     24.12 o 
   9  -3  15       61.48       86.19     56.07 o 
  10  -3  15       25.09        0.07     69.70 o 
  11  -3  15        1.99       55.12     39.62 o 
 -13  -2  15        6.99       23.95     58.14 o 
 -12  -2  15       15.18      -45.31     47.91 o 
 -11  -2  15        5.46       -7.03     48.02 o 
 -10  -2  15      133.36      138.96     56.70 o 
  -9  -2  15       72.03       75.23     48.96 o 
  -8  -2  15       11.27      -22.96     30.59 o 
  -7  -2  15      566.42      654.70     77.83 o 
  -6  -2  15      418.72      454.77     63.84 o 
  -5  -2  15       80.94      119.99     36.57 o 
  -4  -2  15     2377.13     2339.26    178.84 o 
  -3  -2  15      236.76      203.19     42.21 o 
  -2  -2  15      728.70      683.55     44.85 o 
  -1  -2  15      991.59     1007.41     82.42 o 
   0  -2  15      303.33      345.53     28.95 o 
   1  -2  15     1114.06     1093.25     55.24 o 
   2  -2  15      832.18      835.17     46.13 o 
   3  -2  15       75.18       33.38     15.88 o 
   4  -2  15      128.61      159.21     24.04 o 
   5  -2  15        5.96      -11.71     25.03 o 
   6  -2  15       55.43       49.75     23.44 o 
   7  -2  15       95.16       69.89     24.39 o 
   8  -2  15       50.33       46.13     26.28 o 
   9  -2  15       31.78       26.26     27.57 o 
  10  -2  15        5.59      -10.21     29.64 o 
  11  -2  15        1.92       11.40     34.55 o 
  12  -2  15        2.91       44.97     46.41 o 
 -13  -1  15        2.33      -46.97     46.97 o 
 -12  -1  15       35.06      -28.99     45.64 o 
 -11  -1  15       52.20       64.83     51.61 o 
 -10  -1  15        8.08       13.72     43.92 o 
  -9  -1  15      206.83      110.19     50.17 o 
  -8  -1  15      184.43      206.73     53.22 o 
  -7  -1  15      299.54      277.42     54.60 o 
  -6  -1  15      500.96      514.57     69.87 o 
  -5  -1  15      345.08      272.55     52.66 o 
  -4  -1  15      159.45      165.46     38.45 o 
  -3  -1  15     1925.79     1933.44    162.42 o 
  -2  -1  15       84.76      100.96     31.97 o 
  -1  -1  15      238.65      232.57     21.43 o 
   0  -1  15     1359.59     1519.15     86.74 o 
   1  -1  15       85.80       86.63     12.16 o 
   2  -1  15      160.34      155.89     15.84 o 
   3  -1  15     1737.89     1758.06    100.27 o 
   4  -1  15      267.03      287.47     40.30 o 
   5  -1  15      163.70      159.82     40.38 o 
   6  -1  15       52.25       79.19     30.23 o 
   7  -1  15       88.58       87.40     33.08 o 
   8  -1  15       71.04       95.76     35.96 o 
   9  -1  15       42.94       65.94     39.28 o 
  10  -1  15       17.65        3.82     34.35 o 
  11  -1  15        0.34       33.34     34.27 o 
  12  -1  15        4.14      -37.88     51.09 o 
 -13   0  15        6.45       49.73     52.83 o 
 -12   0  15       23.08       -2.38     46.63 o 
 -11   0  15      299.34      294.41     70.86 o 
 -10   0  15       63.29      135.70     52.11 o 
  -9   0  15      234.76      226.86     59.74 o 
  -8   0  15       91.61       58.80     41.65 o 
  -7   0  15      218.18      227.64     53.27 o 
  -6   0  15       93.95       85.25     35.96 o 
  -5   0  15       73.24       51.23     34.63 o 
  -4   0  15      222.54      231.90     44.42 o 
  -3   0  15      225.50      259.83     43.70 o 
  -2   0  15        2.05       -2.10     19.91 o 
  -1   0  15      462.54      490.01     58.86 o 
   0   0  15      991.52     1035.65     60.83 o 
   1   0  15     1334.63     1337.80     77.20 o 
   2   0  15       13.60        8.59     12.92 o 
   3   0  15      684.91      613.04     58.14 o 
   4   0  15       60.73       82.37     26.61 o 
   5   0  15      661.62      700.22     70.48 o 
   6   0  15      196.83      179.79     37.56 o 
   7   0  15       95.05      150.02     37.51 o 
   8   0  15      134.29       78.66     33.63 o 
   9   0  15       81.29       53.00     35.96 o 
  10   0  15        6.78       -7.97     31.92 o 
  11   0  15       80.58       98.85     46.19 o 
  12   0  15        2.91       41.10     43.09 o 
 -12   1  15       46.58      -55.04     55.04 o 
 -11   1  15       66.73       51.78     48.02 o 
 -10   1  15       14.42       10.46     46.52 o 
  -9   1  15      291.95      238.87     59.36 o 
  -8   1  15      224.54      228.63     56.54 o 
  -7   1  15      260.29      253.03     58.91 o 
  -6   1  15      453.70      503.79     72.19 o 
  -5   1  15      452.47      529.68     65.33 o 
  -4   1  15      170.30      186.37     41.49 o 
  -3   1  15     1815.71     1739.22    160.59 o 
  -2   1  15      121.45      150.58     33.19 o 
  -1   1  15      311.41      304.36     40.71 o 
   0   1  15     1450.14     1513.85    132.76 o 
   1   1  15      150.50      172.48     30.20 o 
   2   1  15       96.22       83.31     27.44 o 
   3   1  15     1960.90     2066.76    159.10 o 
   5   1  15      135.21      138.90     40.60 o 
   6   1  15       44.63       37.61     21.34 o 
   7   1  15      104.63      125.63     36.73 o 
   8   1  15       66.11       79.66     36.29 o 
   9   1  15       53.22       47.19     35.63 o 
  10   1  15       22.71        0.83     35.51 o 
  11   1  15        0.35      -39.55     39.55 o 
 -12   2  15       12.56       53.66     49.18 o 
 -11   2  15        2.13        0.11     46.85 o 
 -10   2  15      110.68      116.45     56.26 o 
  -9   2  15       61.83       33.97     50.28 o 
  -8   2  15       13.30      -26.17     40.55 o 
  -7   2  15      523.01      418.98     74.29 o 
  -6   2  15      338.90      341.38     43.02 o 
  -5   2  15      122.60       90.58     27.79 o 
  -4   2  15     1849.63     1827.62    128.48 o 
  -3   2  15      294.74      301.51     35.25 o 
  -2   2  15      596.96      623.73     53.58 o 
  -1   2  15      885.50      939.61     69.86 o 
   0   2  15      315.52      318.89     58.00 o 
   1   2  15     1168.39     1250.90     79.23 o 
   2   2  15      610.10      585.22     85.77 o 
   3   2  15       38.47       33.12     16.60 o 
   4   2  15      128.23      158.51     24.61 o 
   5   2  15       19.70       67.16     36.01 o 
   6   2  15       36.28       82.92     40.16 o 
   7   2  15      120.99       94.59     42.26 o 
 -12   3  15       15.29       45.14     58.25 o 
 -11   3  15        6.57      -36.01     49.90 o 
 -10   3  15        4.83      108.48     61.90 o 
  -9   3  15       10.42       23.29     48.24 o 
  -8   3  15       49.50       56.98     47.13 o 
  -7   3  15      252.07      209.44     59.74 o 
  -6   3  15      141.47      138.99     33.31 o 
  -5   3  15      784.68      868.43     66.29 o 
  -4   3  15      162.12      154.80     49.95 o 
  -3   3  15       42.67       11.22     20.38 o 
  -2   3  15      354.30      398.15     42.68 o 
  -1   3  15      136.72      155.58     28.05 o 
   0   3  15     1106.89     1189.79     82.43 o 
   1   3  15       61.76       54.14     19.55 o 
   2   3  15       47.47       52.55     38.00 o 
   3   3  15      559.20      485.97     75.95 o 
   4   3  15      188.53      241.02     54.54 o 
   5   3  15      198.01      112.02     50.01 o 
   6   3  15      194.18      239.58     55.15 o 
   7   3  15      176.26      299.99     61.74 o 
 -11   4  15       19.45       43.98     62.29 o 
 -10   4  15       24.75        6.31     55.43 o 
  -9   4  15       13.61       36.34     55.04 o 
  -8   4  15       67.68      147.42     56.26 o 
  -7   4  15      117.31      127.62     55.93 o 
  -6   4  15       96.99      101.55     33.48 o 
  -5   4  15      270.57      311.84     64.56 o 
  -4   4  15      918.47      992.79     76.12 o 
  -3   4  15      109.46      120.13     29.48 o 
  -2   4  15      409.22      362.90     73.79 o 
  -1   4  15      869.25      771.92    103.17 o 
   0   4  15       23.31        4.59     31.25 o 
   1   4  15       95.40       27.44     37.95 o 
   2   4  15       91.83       99.96     45.69 o 
   3   4  15        1.53      -16.37     37.12 o 
   4   4  15      129.06      103.61     52.17 o 
   5   4  15       33.37       80.93     50.34 o 
   6   4  15        8.64      -21.19     39.50 o 
   7   4  15        0.55      -13.22     48.51 o 
 -10   5  15       14.94       35.29     57.86 o 
  -9   5  15       35.28       29.15     57.25 o 
  -8   5  15       38.83       43.92     54.54 o 
  -7   5  15        6.11       16.15     49.12 o 
  -6   5  15      103.05       99.08     53.11 o 
  -5   5  15       66.56      134.58     36.49 o 
  -4   5  15      170.73      201.40     68.32 o 
  -3   5  15      362.97      332.35     71.31 o 
  -2   5  15        2.88      -13.22     34.80 o 
  -1   5  15       67.17        4.04     37.40 o 
   0   5  15      129.77      131.93     52.72 o 
   1   5  15      119.34       69.76     51.28 o 
   2   5  15       35.89       91.99     52.00 o 
   3   5  15      202.31       96.14     53.71 o 
   4   5  15       51.77       51.89     50.06 o 
   5   5  15      105.57      196.49     69.26 o 
   6   5  15       34.49       75.90     61.74 o 
   7   5  15       17.83       63.84     59.30 o 
 -10   6  15        0.53       25.89     60.63 o 
  -9   6  15        0.30        8.13     58.91 o 
  -8   6  15       15.34       29.32     59.97 o 
  -7   6  15       12.63      -27.99     54.60 o 
  -5   6  15       14.95        3.49     47.13 o 
  -4   6  15       56.97       56.59     52.05 o 
  -3   6  15       25.23       11.23     44.03 o 
  -2   6  15       32.01       38.45     46.41 o 
  -1   6  15      297.92      265.81     72.02 o 
   0   6  15       32.36       17.09     43.92 o 
   1   6  15       19.19       12.67     45.80 o 
   2   6  15      267.81      281.79     76.62 o 
   3   6  15      184.32      123.53     63.12 o 
   4   6  15       64.33       28.32     60.35 o 
   5   6  15      101.28      104.88     63.23 o 
   6   6  15       61.39       95.15     77.22 o 
   7   6  15        6.77       50.40     75.12 o 
  -5   7  15       32.14       32.36     62.18 o 
  -4   7  15        2.80       30.59     60.85 o 
  -3   7  15        7.99       30.09     60.96 o 
  -2   7  15        0.41       47.96     55.54 o 
  -1   7  15        2.74      -43.26     43.26 o 
   0   7  15       47.84       41.93     54.65 o 
   1   7  15       18.20       10.51     50.45 o 
   2   7  15       11.19      -22.90     58.14 o 
   3   7  15        4.05       58.14     73.57 o 
   4   7  15        9.33      -19.31     64.00 o 
   5   7  15        7.90      -65.33     65.33 o 
   6   7  15       14.46      103.94     86.57 o 
   7   7  15       17.79      -25.56     77.83 o 
  -5   8  15        4.06       47.08     74.29 o 
  -4   8  15       10.28        9.51     76.39 o 
  -3   8  15        7.22      -60.46     65.44 o 
  -2   8  15       15.10      -54.60     54.60 o 
  -1   8  15       10.11        7.30     61.96 o 
   0   8  15       16.74      -58.03     58.03 o 
   1   8  15        8.18      -21.02     78.17 o 
   2   8  15        1.29       19.58     74.90 o 
   3   8  15        2.59       50.45     84.31 o 
   4   8  15        5.59      -44.09     77.28 o 
  -5  -8  16       16.42      -25.11     43.54 o 
  -4  -8  16        8.05       42.43     51.06 o 
  -3  -8  16        2.31       -4.04     49.95 o 
  -2  -8  16        4.32       23.23     49.12 o 
  -1  -8  16        2.31       50.89     47.46 o 
   0  -8  16        4.54        0.66     46.91 o 
   1  -8  16        1.46      -44.20     44.20 o 
   2  -8  16        5.17       -5.47     29.44 o 
   3  -8  16       28.37       43.92     50.12 o 
   4  -8  16       23.42       42.21     55.21 o 
  -5  -7  16       43.56       43.04     41.43 o 
  -4  -7  16       42.93       49.45     45.20 o 
  -3  -7  16       46.25       76.73     42.32 o 
  -2  -7  16       77.43       96.55     31.37 o 
  -1  -7  16       63.66       66.61     29.35 o 
   0  -7  16       67.44       62.65     28.67 o 
   1  -7  16       86.88       48.19     28.67 o 
   2  -7  16      155.90      118.38     53.60 o 
   3  -7  16       11.42       54.93     46.36 o 
   4  -7  16        6.94       18.37     47.35 o 
   5  -7  16        5.11       65.22     49.07 o 
   6  -7  16       17.15       16.93     49.95 o 
  -4  -6  16       53.91       56.62     43.01 o 
  -3  -6  16      110.11      118.01     29.96 o 
  -2  -6  16       50.25       71.11     28.22 o 
  -1  -6  16       37.71       42.88     33.52 o 
   0  -6  16      169.93      148.89     31.51 o 
   1  -6  16       44.61       39.60     24.63 o 
   2  -6  16       16.90       28.99     36.01 o 
   3  -6  16       45.64       30.54     39.50 o 
   4  -6  16       62.57      145.05     46.41 o 
   5  -6  16        0.87      -34.35     38.50 o 
   6  -6  16       34.91       10.09     27.07 o 
   7  -6  16        1.24       25.72     34.91 o 
   8  -6  16       15.08        3.46     29.87 o 
   9  -6  16       11.21       50.51     45.08 o 
  -7  -5  16       23.51      -32.58     38.50 o 
  -6  -5  16       15.21       32.47     38.39 o 
  -5  -5  16      119.10      116.89     42.21 o 
  -4  -5  16       15.92       23.13     32.64 o 
  -3  -5  16       41.96       16.68     21.77 o 
  -2  -5  16       94.00       65.48     24.05 o 
  -1  -5  16       15.54       -1.51     20.25 o 
   0  -5  16      167.66      101.32     29.40 o 
   1  -5  16       40.26       65.46     25.15 o 
   2  -5  16       18.23       17.48     32.14 o 
   3  -5  16       11.92       -5.37     32.03 o 
   4  -5  16       80.75       52.00     35.96 o 
   5  -5  16       30.67       40.34     23.59 o 
   6  -5  16      115.73      113.53     31.48 o 
   7  -5  16        1.14       15.93     27.96 o 
   8  -5  16        1.23      -10.46     29.47 o 
   9  -5  16       27.89       25.91     32.35 o 
  10  -5  16       16.31       69.76     45.64 o 
  -9  -4  16       12.62      -38.28     38.28 o 
  -8  -4  16       13.80       24.62     38.28 o 
  -7  -4  16       18.06      -14.38     35.02 o 
  -6  -4  16      185.25      157.82     44.75 o 
  -5  -4  16      102.38      136.42     41.49 o 
  -4  -4  16       28.47       27.44     31.03 o 
  -3  -4  16       88.55       85.93     22.18 o 
  -2  -4  16      423.76      400.09     52.08 o 
  -1  -4  16      736.42      759.73     55.69 o 
   0  -4  16      465.25      495.97     42.50 o 
   1  -4  16      909.07      964.29     65.40 o 
   2  -4  16      216.25      210.54     39.17 o 
   3  -4  16      414.72      427.94     56.54 o 
   4  -4  16      175.59      218.00     31.24 o 
   5  -4  16       19.12       10.12     19.82 o 
   6  -4  16      149.49      151.40     41.65 o 
   7  -4  16       54.42       59.26     28.77 o 
   8  -4  16       81.56       51.47     29.58 o 
   9  -4  16       28.97       40.13     33.02 o 
  10  -4  16        4.06      -17.26     30.99 o 
 -12  -3  16        0.01      -55.10     55.10 o 
 -11  -3  16        4.57      -44.75     44.75 o 
 -10  -3  16       36.37       12.28     48.18 o 
  -9  -3  16        4.79       23.68     41.21 o 
  -8  -3  16       22.17       30.65     39.00 o 
  -7  -3  16      127.53      132.38     44.14 o 
  -6  -3  16      213.75      298.78     54.32 o 
  -5  -3  16      224.24      192.07     46.41 o 
  -4  -3  16     2209.44     2147.25    201.08 o 
  -3  -3  16     1010.17      927.64    104.28 o 
  -2  -3  16     3593.20     3614.25    188.23 o 
  -1  -3  16     1175.45     1161.29     72.33 o 
   0  -3  16      253.94      282.15     35.90 o 
   1  -3  16      507.61      532.12     41.55 o 
   2  -3  16      273.43      234.61     38.23 o 
   3  -3  16      161.74      156.47     24.32 o 
   4  -3  16      272.19      282.33     32.89 o 
   5  -3  16       90.17       81.66     23.28 o 
   6  -3  16       25.65       37.56     21.97 o 
   7  -3  16       87.74      144.35     52.97 o 
   8  -3  16        5.63      -20.41     23.86 o 
   9  -3  16       19.95       13.14     29.57 o 
  10  -3  16        0.75      -30.79     30.79 o 
  11  -3  16        6.36       14.67     33.43 o 
 -12  -2  16       23.89      -11.34     48.24 o 
 -11  -2  16        0.05      -42.15     42.15 o 
 -10  -2  16      169.02      215.36     60.80 o 
  -9  -2  16      335.78      345.69     70.97 o 
  -8  -2  16      175.45      253.30     56.54 o 
  -7  -2  16       68.69       77.72     42.98 o 
  -6  -2  16      381.02      353.60     60.68 o 
  -5  -2  16      782.02      746.36     83.59 o 
  -4  -2  16      145.58      137.63     39.55 o 
  -3  -2  16       59.54       83.70     33.41 o 
  -2  -2  16      235.04      258.01     45.80 o 
  -1  -2  16      186.15      141.06     41.38 o 
   0  -2  16      328.94      382.46     31.69 o 
   1  -2  16      108.88       99.01     19.11 o 
   2  -2  16        0.17        5.64     13.71 o 
   3  -2  16      255.81      216.36     25.57 o 
   4  -2  16      293.00      291.56     30.47 o 
   5  -2  16       28.76       59.92     21.09 o 
   6  -2  16      365.22      409.27     39.28 o 
   7  -2  16       39.00       26.58     24.19 o 
   8  -2  16       32.04       35.96     26.24 o 
   9  -2  16       37.71       75.35     33.27 o 
  10  -2  16        2.48      -26.61     26.61 o 
  11  -2  16       19.85       32.48     38.33 o 
 -12  -1  16        1.45      -23.29     52.77 o 
 -11  -1  16       27.47        1.11     47.02 o 
 -10  -1  16       11.76      -39.44     39.44 o 
  -9  -1  16        0.20      -23.34     38.72 o 
  -8  -1  16        5.75      -30.15     30.15 o 
  -7  -1  16      756.18      862.47     94.59 o 
  -6  -1  16       43.17       55.93     35.24 o 
  -5  -1  16      294.01      282.24     51.83 o 
  -4  -1  16      709.47      809.53     88.62 o 
  -3  -1  16       35.30       18.53     26.11 o 
  -2  -1  16      547.35      452.95     62.01 o 
  -1  -1  16      520.14      560.60     62.95 o 
   0  -1  16      558.17      521.12     36.73 o 
   1  -1  16      398.07      406.52     32.43 o 
   2  -1  16      325.19      311.96     22.61 o 
   3  -1  16      108.20      129.80     19.62 o 
   4  -1  16      108.86      121.17     28.52 o 
   5  -1  16      291.22      221.35     29.81 o 
   6  -1  16       60.02       37.92     21.40 o 
   7  -1  16       49.41        6.96     26.11 o 
   8  -1  16       76.25       99.26     38.11 o 
   9  -1  16        1.34       11.20     29.92 o 
  10  -1  16        4.68       35.42     32.62 o 
  11  -1  16        9.41        2.51     33.72 o 
  12  -1  16       10.13      -20.14     37.17 o 
 -12   0  16       38.14      -15.82     52.28 o 
 -11   0  16       66.22      100.07     57.48 o 
 -10   0  16        0.39       72.52     49.84 o 
  -9   0  16     1026.94      887.48    108.76 o 
  -8   0  16       50.60       44.25     42.87 o 
  -7   0  16      108.91       85.91     41.93 o 
  -6   0  16      526.35      486.42     69.81 o 
  -5   0  16      139.51      209.71     47.80 o 
  -4   0  16       34.76       54.49     32.58 o 
  -3   0  16     1224.02     1363.16    127.79 o 
  -2   0  16       91.13       55.60     27.60 o 
  -1   0  16     1008.74     1087.67    105.05 o 
   0   0  16     3294.51     3473.07    284.12 o 
   1   0  16      271.21      286.77     36.18 o 
   2   0  16       45.33       39.95     23.15 o 
   3   0  16     2265.28     2319.82    130.28 o 
   4   0  16      375.96      361.56     44.53 o 
   5   0  16      354.27      368.09     48.40 o 
   6   0  16      837.52      784.64     79.05 o 
   7   0  16       16.60       -9.02     25.94 o 
   8   0  16        9.53      -25.61     25.61 o 
   9   0  16       27.91        7.97     31.97 o 
  10   0  16       12.66       18.86     37.45 o 
  11   0  16        9.26       37.45     40.22 o 
  12   0  16       11.08       75.07     47.02 o 
 -12   1  16        1.96       35.79     54.60 o 
 -11   1  16       46.59       24.56     49.73 o 
 -10   1  16       25.10      100.57     51.17 o 
  -9   1  16        1.09       62.45     45.75 o 
  -8   1  16        6.56      -11.89     36.23 o 
  -7   1  16      767.49      656.47     93.21 o 
  -6   1  16       56.03       29.15     37.84 o 
  -5   1  16      265.28      290.59     56.37 o 
  -4   1  16      682.61      801.07     89.51 o 
  -3   1  16       45.84       56.59     31.75 o 
  -2   1  16      625.08      589.03     64.06 o 
  -1   1  16      508.21      452.06     57.64 o 
   0   1  16      515.61      484.42     58.58 o 
   1   1  16      413.33      406.76     51.11 o 
   2   1  16      305.54      320.68     44.25 o 
   3   1  16       92.32      135.48     31.09 o 
   4   1  16      130.18      118.16     30.70 o 
   5   1  16      401.92      374.45     57.25 o 
   6   1  16       87.30       46.19     35.51 o 
   7   1  16       62.62       85.14     35.79 o 
   8   1  16       96.23       55.82     37.01 o 
   9   1  16        3.63       11.73     38.83 o 
  10   1  16        2.50       37.78     37.78 o 
 -12   2  16       21.95        2.49     50.95 o 
 -11   2  16        0.66       72.69     62.90 o 
 -10   2  16      142.82      192.90     69.65 o 
  -9   2  16      362.18      336.28     75.79 o 
  -8   2  16      150.39      106.27     52.00 o 
  -7   2  16       66.99      133.32     49.51 o 
  -6   2  16      407.91      426.13     46.76 o 
  -5   2  16      705.80      689.03     62.56 o 
  -4   2  16      153.11      183.26     31.91 o 
  -3   2  16       24.28       90.22     35.57 o 
  -2   2  16      219.05      255.41     44.25 o 
  -1   2  16      237.56      261.16     39.22 o 
   0   2  16      288.98      341.83     65.75 o 
   1   2  16       97.17       98.89     22.07 o 
   2   2  16        0.73       -7.24     15.50 o 
   3   2  16      305.43      313.70     66.60 o 
   4   2  16      253.57      255.35     54.49 o 
   5   2  16       29.84       62.51     40.49 o 
   6   2  16      351.83      300.55     62.34 o 
   7   2  16       22.09      -28.88     34.57 o 
 -11   3  16       10.22       28.82     58.91 o 
 -10   3  16       31.31      122.48     59.91 o 
  -9   3  16        8.25       -0.44     53.77 o 
  -8   3  16       17.88       73.35     49.12 o 
  -7   3  16      127.87      116.17     50.95 o 
  -6   3  16      240.17      253.32     41.56 o 
  -5   3  16      117.24      173.18     38.42 o 
  -4   3  16     2326.16     2423.34    150.94 o 
  -3   3  16     1105.80     1124.49     80.22 o 
  -2   3  16     3363.41     3245.53    208.87 o 
  -1   3  16     1229.31     1150.64     82.61 o 
   0   3  16      198.66      230.32     68.24 o 
   1   3  16      520.23      494.45     46.20 o 
   2   3  16      295.50      280.35     58.75 o 
   3   3  16      138.03      151.74     47.80 o 
   4   3  16      263.36      241.24     59.14 o 
   5   3  16       94.87      148.14     48.68 o 
   6   3  16       23.48       -9.85     41.38 o 
   7   3  16       79.45       86.52     51.83 o 
 -11   4  16        2.93      -49.62     49.62 o 
 -10   4  16       28.59       66.88     59.02 o 
  -9   4  16        7.04      -20.30     52.77 o 
  -8   4  16        6.59       51.06     56.48 o 
  -7   4  16       17.73       44.03     46.08 o 
  -6   4  16      201.80      120.43     67.13 o 
  -5   4  16       94.75      113.35     33.29 o 
  -4   4  16       20.62        8.50     24.29 o 
  -3   4  16      129.74      154.34     33.12 o 
  -2   4  16      470.54      453.62     46.24 o 
  -1   4  16      882.34      782.92    100.62 o 
   0   4  16      480.98      437.57     76.78 o 
   1   4  16      914.09      918.23    117.88 o 
   2   4  16      286.40      234.33     60.57 o 
   3   4  16      482.59      485.97     78.66 o 
   4   4  16      154.94      150.13     55.43 o 
   5   4  16       37.77       72.91     48.57 o 
   6   4  16      142.09      173.98     62.51 o 
   7   4  16       74.96       46.85     53.88 o 
 -10   5  16        0.63       45.53     60.19 o 
  -9   5  16        4.80       67.16     60.02 o 
  -8   5  16       48.90       50.78     51.17 o 
  -7   5  16       29.73       25.45     47.68 o 
  -6   5  16       19.61      -15.88     45.47 o 
  -5   5  16      137.64      125.48     35.80 o 
  -4   5  16       18.66       18.48     39.44 o 
  -3   5  16       40.50      -31.14     38.56 o 
  -2   5  16      100.80      128.95     54.38 o 
  -1   5  16       23.97       -6.53     37.78 o 
   0   5  16      179.17      133.76     56.37 o 
   1   5  16       39.59       18.37     45.69 o 
   2   5  16       34.21      -32.47     44.75 o 
   3   5  16        6.83       74.40     50.67 o 
   4   5  16       71.59       71.64     51.11 o 
   5   5  16       51.84       71.03     55.21 o 
   6   5  16       99.29      111.80     61.18 o 
   7   5  16        2.17        1.55     58.97 o 
  -9   6  16       35.10       30.15     60.46 o 
  -8   6  16       17.93      -42.76     54.88 o 
  -5   6  16       35.28       98.74     52.61 o 
  -4   6  16       39.19       45.91     48.79 o 
  -3   6  16      120.96      140.56     61.18 o 
  -2   6  16       41.08       89.51     56.92 o 
  -1   6  16       40.79        4.59     42.82 o 
   0   6  16      126.06       73.30     54.49 o 
   1   6  16       55.83      -27.66     45.14 o 
   2   6  16       20.79       57.97     58.64 o 
   3   6  16       45.90       52.33     58.69 o 
   4   6  16       66.31       37.06     61.85 o 
   5   6  16        1.55       -8.69     58.31 o 
   6   6  16       33.93       -2.99     64.45 o 
   7   6  16        0.90       -1.94     69.70 o 
  -5   7  16       45.76      108.81     66.99 o 
  -4   7  16       47.66      181.39     76.28 o 
  -3   7  16       51.15       -4.65     50.73 o 
  -2   7  16       75.35        5.37     48.85 o 
  -1   7  16       66.93      -43.98     43.98 o 
   0   7  16       65.72       77.56     59.36 o 
   1   7  16       84.76       14.71     57.81 o 
   2   7  16      132.43      105.22     70.97 o 
   3   7  16        5.54      -12.45     65.39 o 
   4   7  16        1.42      -50.40     64.11 o 
   5   7  16        8.05      -53.27     66.22 o 
   6   7  16       25.28       -1.83     75.23 o 
   7   7  16       11.03      -33.97     81.65 o 
  -4   8  16        7.82      -42.65     70.64 o 
  -3   8  16        2.97      -68.15     68.15 o 
  -2   8  16        5.84       -4.26     70.97 o 
  -1   8  16        1.72      -18.31     76.67 o 
   0   8  16        6.71        7.63     72.63 o 
   1   8  16        1.14      -54.49     54.49 o 
   2   8  16        9.15      -70.09     70.09 o 
   3   8  16       30.12      103.34     92.99 o 
  -4  -8  17        4.96        3.98     45.20 o 
  -3  -8  17       20.13      -10.79     46.74 o 
  -2  -8  17       14.69       47.74     49.18 o 
  -1  -8  17       20.39       12.56     51.50 o 
   0  -8  17       10.76       62.90     53.77 o 
   1  -8  17       32.80       27.79     30.85 o 
   2  -8  17       26.77       40.27     30.06 o 
   3  -8  17       11.43      -48.68     48.68 o 
  -4  -7  17        5.43       21.02     41.93 o 
  -3  -7  17       14.77       28.60     42.37 o 
  -2  -7  17       45.62       74.36     32.42 o 
  -1  -7  17        6.86       31.88     27.40 o 
   0  -7  17       34.48        2.98     28.95 o 
   1  -7  17        4.45       18.70     25.54 o 
   2  -7  17        5.77      -18.43     25.29 o 
   3  -7  17       12.11       26.22     41.82 o 
   4  -7  17       29.55       47.74     48.29 o 
   5  -7  17        9.24      -20.80     47.46 o 
   6  -7  17        0.20       26.33     46.08 o 
  -5  -6  17        2.34      -14.22     33.41 o 
  -4  -6  17       30.02       42.76     35.02 o 
  -3  -6  17       17.03        6.20     26.55 o 
  -2  -6  17       34.71       47.65     26.38 o 
  -1  -6  17       17.93       37.90     26.25 o 
   0  -6  17       17.95       12.46     24.22 o 
   1  -6  17       66.10       47.20     31.12 o 
   2  -6  17       33.60      112.79     45.47 o 
   3  -6  17      101.18       77.83     44.14 o 
   4  -6  17       11.76      -10.90     36.57 o 
   5  -6  17       27.62       35.13     43.37 o 
   6  -6  17       37.24       93.27     51.72 o 
   7  -6  17       17.20      -42.54     42.54 o 
   8  -6  17        8.57       15.32     34.82 o 
  -7  -5  17       19.69      -36.57     37.51 o 
  -6  -5  17       86.93       63.23     39.39 o 
  -5  -5  17       44.36       73.19     39.17 o 
  -4  -5  17       49.21       32.20     33.08 o 
  -3  -5  17      260.40      289.42     35.54 o 
  -2  -5  17       56.56       75.73     26.26 o 
  -1  -5  17       85.37      108.50     27.24 o 
   0  -5  17     1162.31     1107.78     74.99 o 
   1  -5  17       92.98       80.82     26.37 o 
   2  -5  17      252.26      227.30     46.74 o 
   3  -5  17      158.19      197.21     46.03 o 
   4  -5  17      109.31      106.38     40.83 o 
   5  -5  17       97.11       98.85     43.92 o 
   6  -5  17       39.28       64.99     29.53 o 
   7  -5  17       42.70       50.02     30.96 o 
   8  -5  17       24.37       76.79     39.80 o 
   9  -5  17       15.59       10.72     30.64 o 
 -10  -4  17        6.80      -44.03     44.03 o 
  -9  -4  17        3.01      -19.97     44.86 o 
  -8  -4  17       86.31      175.69     55.26 o 
  -7  -4  17       88.69      158.10     51.45 o 
  -6  -4  17       83.56       27.66     35.35 o 
  -5  -4  17      206.51      168.61     45.80 o 
  -4  -4  17      223.86      239.31     51.94 o 
  -3  -4  17      150.62       79.71     38.83 o 
  -2  -4  17      185.72      178.34     26.22 o 
  -1  -4  17      416.15      485.33     70.97 o 
   0  -4  17       52.71       22.19     26.55 o 
   1  -4  17       48.38       35.64     28.68 o 
   2  -4  17      186.60      205.90     40.99 o 
   3  -4  17       64.66       59.30     33.63 o 
   4  -4  17       92.39       64.06     36.23 o 
   5  -4  17       14.42       -4.52     21.56 o 
   6  -4  17       55.25       85.52     29.04 o 
   7  -4  17       33.76        9.85     25.30 o 
   8  -4  17        1.71        3.16     28.70 o 
   9  -4  17        9.09      -13.94     29.52 o 
  10  -4  17        3.60        9.35     37.20 o 
 -12  -3  17       28.86      -20.63     48.57 o 
 -11  -3  17        2.93       -0.83     49.23 o 
 -10  -3  17       21.33       16.60     45.69 o 
  -9  -3  17       47.05       22.18     43.81 o 
  -8  -3  17       37.14      116.39     48.51 o 
  -7  -3  17      189.40      234.94     55.54 o 
  -6  -3  17      201.98      164.63     45.64 o 
  -5  -3  17        3.23       35.40     31.03 o 
  -4  -3  17       83.40       33.52     33.19 o 
  -3  -3  17     1028.81     1094.53    104.55 o 
  -2  -3  17      297.04      309.23     52.00 o 
  -1  -3  17      189.91      179.29     25.47 o 
   0  -3  17      273.26      258.92     42.57 o 
   1  -3  17       17.35       -7.82     15.70 o 
   2  -3  17      104.56       42.65     25.89 o 
   3  -3  17      312.28      254.41     43.09 o 
   4  -3  17       38.53       83.09     23.55 o 
   5  -3  17       50.40       39.86     33.05 o 
   6  -3  17       86.77       74.79     26.20 o 
   7  -3  17       51.59       86.45     27.87 o 
   8  -3  17       31.46       47.22     29.72 o 
   9  -3  17       17.24      -17.04     29.03 o 
  10  -3  17       18.62        6.04     45.36 o 
  11  -3  17        1.42      -37.95     37.95 o 
 -12  -2  17        2.28      -27.33     47.96 o 
 -11  -2  17       29.18       -7.80     49.84 o 
 -10  -2  17       10.75        6.75     46.74 o 
  -9  -2  17       17.28      -15.43     40.55 o 
  -8  -2  17       63.15        8.74     35.57 o 
  -7  -2  17       73.34      134.65     46.97 o 
  -6  -2  17       36.73       66.88     38.06 o 
  -5  -2  17      204.98      180.12     47.68 o 
  -4  -2  17      752.81      844.49    100.07 o 
  -3  -2  17      679.36      533.27     71.53 o 
  -2  -2  17      879.88     1053.60    106.10 o 
  -1  -2  17      510.10      555.18     67.21 o 
   0  -2  17      265.63      360.02     31.07 o 
   1  -2  17     1529.03     1543.57     93.13 o 
   2  -2  17      168.75      157.47     24.77 o 
   3  -2  17       65.51       52.50     24.62 o 
   4  -2  17     1155.03     1163.33     71.66 o 
   5  -2  17      443.60      532.49     72.30 o 
   6  -2  17       72.17      122.20     27.35 o 
   7  -2  17      137.75      196.57     58.72 o 
   8  -2  17       47.38        0.51     24.46 o 
   9  -2  17        8.40       -9.58     49.15 o 
  10  -2  17       44.91       92.33     37.91 o 
  11  -2  17        0.06        0.48     36.00 o 
 -12  -1  17        2.90       -2.32     53.49 o 
 -11  -1  17        3.21      -21.52     47.52 o 
 -10  -1  17       16.27       10.73     42.98 o 
  -9  -1  17       89.68        8.69     43.20 o 
  -8  -1  17       49.18       25.28     43.92 o 
  -7  -1  17      345.01      382.36     64.56 o 
  -6  -1  17      408.49      419.59     67.65 o 
  -5  -1  17      118.74       91.94     37.78 o 
  -4  -1  17       96.33       76.78     34.02 o 
  -3  -1  17     2191.18     2362.66    196.10 o 
  -2  -1  17      772.99      771.97     90.50 o 
  -1  -1  17      377.59      453.45     56.70 o 
   0  -1  17      739.90      811.03     84.25 o 
   1  -1  17      259.50      246.08     26.21 o 
   2  -1  17      528.06      543.50     44.28 o 
   3  -1  17     1138.52     1116.59     72.44 o 
   4  -1  17       53.04       69.60     19.18 o 
   5  -1  17      111.89       60.80     21.07 o 
   6  -1  17      105.38      104.08     25.92 o 
   7  -1  17        1.70      -11.30     21.16 o 
   8  -1  17       27.49       58.32     28.97 o 
   9  -1  17       25.90        5.77     38.17 o 
  10  -1  17        6.34       15.53     33.64 o 
  11  -1  17       20.75       70.74     38.80 o 
 -12   0  17        0.75        0.83     42.93 o 
 -11   0  17       99.42       57.75     54.99 o 
 -10   0  17      154.14      158.16     58.58 o 
  -9   0  17       30.59       37.34     44.92 o 
  -8   0  17      343.17      351.44     69.42 o 
  -7   0  17      228.56      273.11     59.02 o 
  -6   0  17      140.01      111.19     46.30 o 
  -5   0  17      147.19      133.82     43.92 o 
  -4   0  17       24.11      -18.70     28.82 o 
  -3   0  17      820.59      986.61    102.12 o 
  -2   0  17      723.85      807.98     86.74 o 
  -1   0  17       30.66       91.33     31.64 o 
   0   0  17      958.50     1027.93    100.29 o 
   1   0  17      907.15     1006.91     98.63 o 
   2   0  17        0.57       -3.55     22.04 o 
   3   0  17      433.18      452.34     37.48 o 
   4   0  17      390.22      317.20     44.03 o 
   5   0  17        1.34      -13.88     21.35 o 
   6   0  17      161.11      117.94     34.68 o 
   7   0  17        1.70      -17.98     29.21 o 
   8   0  17        0.54      -28.05     28.05 o 
   9   0  17        7.89      -19.69     36.90 o 
  10   0  17        8.52      -31.70     31.70 o 
  11   0  17       11.36       11.95     42.32 o 
 -12   1  17        0.73        1.83     50.89 o 
 -11   1  17        5.12       -3.93     47.24 o 
 -10   1  17        6.98       -4.59     43.43 o 
  -9   1  17       57.15       79.22     46.52 o 
  -8   1  17       69.94       58.64     44.42 o 
  -7   1  17      253.50      250.81     61.24 o 
  -6   1  17      399.75      500.69     73.46 o 
  -5   1  17      157.15      221.16     48.79 o 
  -4   1  17       73.71       56.81     37.56 o 
  -3   1  17     2013.46     2099.62    194.44 o 
  -2   1  17      845.64      977.92     92.94 o 
  -1   1  17      317.47      289.26     47.57 o 
   0   1  17      691.36      724.06     78.17 o 
   1   1  17      295.80      347.46     45.86 o 
   2   1  17      548.93      565.08     63.28 o 
   3   1  17     1022.52     1046.52    102.34 o 
   4   1  17       58.36       28.21     25.00 o 
   5   1  17       70.28      102.67     41.27 o 
   6   1  17      111.62      171.60     44.70 o 
 -11   2  17       36.22      107.21     64.61 o 
 -10   2  17       12.35       28.21     52.00 o 
  -9   2  17       19.40       19.97     47.35 o 
  -8   2  17       95.23      -40.55     40.55 o 
  -7   2  17       61.32       79.16     49.51 o 
  -6   2  17       32.24       67.02     39.88 o 
  -5   2  17      249.26      296.78     40.68 o 
  -4   2  17      966.04     1004.95     75.31 o 
  -3   2  17      604.84      686.17     78.05 o 
  -2   2  17     1133.27     1074.67    104.66 o 
  -1   2  17      475.36      483.04     61.35 o 
   0   2  17      296.32      308.47     69.73 o 
   1   2  17     1615.19     1607.59    104.99 o 
   2   2  17      194.78      218.90     29.47 o 
   3   2  17       98.73      107.99     23.63 o 
   4   2  17     1271.43     1138.12    125.35 o 
   5   2  17      369.31      392.21     73.08 o 
   6   2  17       67.26      128.12     48.68 o 
 -11   3  17        2.69       50.12     62.51 o 
 -10   3  17       22.95        6.14     55.60 o 
  -9   3  17       54.12       86.96     59.74 o 
  -8   3  17       36.42       19.97     46.52 o 
  -7   3  17      171.42      214.03     60.30 o 
  -6   3  17      173.97      102.30     65.58 o 
  -5   3  17        4.49      -20.37     20.37 o 
  -4   3  17       71.27       74.50     44.34 o 
  -3   3  17      910.57      899.68    122.89 o 
  -2   3  17      331.70      284.85     38.74 o 
  -1   3  17      229.19      264.38     34.38 o 
   0   3  17      342.72      230.24     33.36 o 
   1   3  17        9.18      -30.15     30.15 o 
   2   3  17      130.21      100.90     45.69 o 
   3   3  17      295.46      248.16     61.18 o 
   4   3  17       33.92       49.07     40.16 o 
   5   3  17       46.06       76.01     43.98 o 
   6   3  17      100.49       54.05     46.74 o 
   7   3  17       49.15       44.53     47.08 o 
 -11   4  17       13.98        9.40     57.48 o 
 -10   4  17        2.64       15.66     55.04 o 
  -9   4  17        0.86       -4.65     50.51 o 
  -8   4  17       95.58      109.70     58.31 o 
  -7   4  17       74.38      106.05     53.33 o 
  -6   4  17       95.68       59.54     32.94 o 
  -5   4  17      211.30      206.49     38.98 o 
  -4   4  17      269.60      317.68     43.62 o 
  -3   4  17      187.22      214.71     35.94 o 
  -2   4  17      104.58      115.29     32.47 o 
  -1   4  17      493.49      440.39     76.67 o 
   0   4  17       24.77       -2.82     33.58 o 
   1   4  17       30.90       33.19     43.81 o 
   2   4  17      171.93      160.20     56.70 o 
   3   4  17       57.36       14.44     42.54 o 
   4   4  17       80.29       87.07     51.56 o 
   5   4  17       17.06       11.12     46.85 o 
   6   4  17       52.96       13.06     45.80 o 
   7   4  17       40.23      -33.97     48.18 o 
 -10   5  17       41.06       74.68     63.73 o 
  -9   5  17       65.64       32.03     58.47 o 
  -8   5  17       23.02      -37.89     52.11 o 
  -7   5  17       14.17      -32.91     47.13 o 
  -6   5  17       90.94       91.72     53.44 o 
  -5   5  17       40.72       14.66     56.04 o 
  -4   5  17       38.24       33.52     44.64 o 
  -3   5  17      250.68      213.81     62.62 o 
  -2   5  17       50.14       16.48     40.66 o 
  -1   5  17       94.75       82.48     49.07 o 
   0   5  17     1121.80      991.53    131.44 o 
   1   5  17       43.82       84.14     51.94 o 
   2   5  17      209.23      234.66     69.54 o 
   3   5  17      164.60       79.60     56.15 o 
   4   5  17       80.56       92.66     61.29 o 
   5   5  17      115.93       20.03     55.93 o 
   6   5  17       37.18       51.34     63.28 o 
   7   5  17       47.89       88.79     63.01 o 
  -9   6  17        5.97      -22.07     56.09 o 
  -8   6  17        3.34      -28.77     53.38 o 
  -5   6  17        1.01       10.73     44.70 o 
  -4   6  17       27.05       46.25     49.68 o 
  -3   6  17       17.92       11.34     44.86 o 
  -2   6  17       36.26      -36.90     36.90 o 
  -1   6  17       22.66      -27.44     42.26 o 
   0   6  17       15.05       25.72     48.02 o 
   1   6  17       85.76      121.42     61.46 o 
   2   6  17       25.90       28.38     56.15 o 
   3   6  17       93.08       80.60     66.71 o 
   4   6  17       11.63       72.14     66.94 o 
   5   6  17       29.38      -57.53     57.53 o 
   6   6  17       29.98       42.32     69.26 o 
   7   6  17       22.75      -21.52     71.86 o 
  -5   7  17        2.83       55.98     69.48 o 
  -4   7  17        9.28      -49.45     49.45 o 
  -3   7  17       19.72      -16.10     53.38 o 
  -2   7  17       42.83        6.64     56.20 o 
  -1   7  17        7.28      -39.00     39.00 o 
   0   7  17       37.20      -41.32     41.32 o 
   1   7  17        4.58      -24.67     46.36 o 
   2   7  17        4.25      -21.46     56.04 o 
   3   7  17       15.43        7.52     66.77 o 
   4   7  17       29.95      -12.56     75.57 o 
   5   7  17        9.50       10.79     76.28 o 
   6   7  17        0.93      -74.07     74.07 o 
   7   7  17        3.53      -57.81     84.36 o 
  -4   8  17        8.92      -46.74     67.38 o 
  -3   8  17       16.80       35.46     69.15 o 
  -2   8  17       13.78      -55.37     55.37 o 
  -1   8  17       20.08      -57.37     57.37 o 
   0   8  17       14.03       64.78     69.92 o 
   1   8  17       25.68       15.71     65.22 o 
   2   8  17       33.60      -17.43     78.11 o 
  -2  -8  18        0.02      -44.75     44.75 o 
  -1  -8  18        1.20       43.70     50.67 o 
   0  -8  18        8.94       32.69     49.73 o 
   1  -8  18        5.37       21.00     32.76 o 
   2  -8  18       13.55       40.67     40.35 o 
   3  -8  18        6.88        3.41     29.63 o 
  -2  -7  18       20.42       37.71     29.04 o 
  -1  -7  18       17.54       40.54     30.19 o 
   0  -7  18       22.20       36.10     28.96 o 
   1  -7  18       52.14       97.00     32.28 o 
   2  -7  18       15.24       -9.06     55.04 o 
   3  -7  18       33.39       45.36     49.62 o 
   4  -7  18       40.48       81.59     52.39 o 
   5  -7  18       26.99      116.39     55.82 o 
  -5  -6  18       65.68       76.39     46.19 o 
  -4  -6  18       62.20       28.88     38.78 o 
  -3  -6  18      111.69      119.05     49.23 o 
  -2  -6  18       44.50       27.60     27.34 o 
  -1  -6  18      107.24      139.82     32.63 o 
   0  -6  18       74.02      113.90     72.14 o 
   1  -6  18      104.70      109.44     30.62 o 
   2  -6  18      124.29       76.41     31.81 o 
   3  -6  18       61.03      102.39     49.79 o 
   4  -6  18       23.01       26.22     40.60 o 
   5  -6  18       27.90       -3.49     39.33 o 
   6  -6  18        1.97       22.63     48.29 o 
   7  -6  18        6.48      -42.54     42.54 o 
  -8  -5  18       62.75      179.23     55.71 o 
  -7  -5  18        7.35      -35.96     35.96 o 
  -6  -5  18       14.56        6.14     36.90 o 
  -5  -5  18       53.52       65.61     39.00 o 
  -4  -5  18        5.70       -6.75     32.91 o 
  -3  -5  18        8.40       -6.69     29.82 o 
  -2  -5  18      189.26      220.28     51.56 o 
  -1  -5  18       10.30        4.11     20.31 o 
   0  -5  18       22.51       46.69     23.76 o 
   1  -5  18      106.24       71.07     29.29 o 
   2  -5  18      164.57      172.42     31.38 o 
   3  -5  18       12.48        5.31     34.30 o 
   4  -5  18      103.87      124.74     42.10 o 
   5  -5  18       36.72       63.84     41.38 o 
   6  -5  18        2.90      -21.46     39.55 o 
   7  -5  18       79.65       70.31     50.67 o 
   8  -5  18       20.61       11.31     32.16 o 
   9  -5  18       10.61       41.88     53.60 o 
 -10  -4  18       16.52        3.60     49.29 o 
  -9  -4  18        5.92        3.76     41.82 o 
  -8  -4  18        3.10        5.03     42.15 o 
  -7  -4  18       30.42       -1.44     41.21 o 
  -6  -4  18       76.70       78.72     43.26 o 
  -5  -4  18       20.24        4.81     32.69 o 
  -4  -4  18        2.46       13.39     28.71 o 
  -3  -4  18      355.96      303.37     59.02 o 
  -2  -4  18      173.99       90.06     37.34 o 
  -1  -4  18      141.46      135.75     50.73 o 
   0  -4  18       68.83      101.56     28.63 o 
   1  -4  18       52.17       23.76     20.18 o 
   2  -4  18       19.30       19.27     20.50 o 
   3  -4  18        2.04      -12.50     28.38 o 
   4  -4  18       56.77      144.22     39.83 o 
   5  -4  18       32.16       18.70     36.95 o 
   6  -4  18       33.75       43.43     36.90 o 
   7  -4  18       60.99       75.14     29.06 o 
   8  -4  18        9.22       -4.26     39.03 o 
   9  -4  18        5.66        2.60     32.59 o 
  10  -4  18       19.89       26.83     44.25 o 
 -12  -3  18        2.14      -41.54     41.54 o 
 -11  -3  18       14.37       76.12     53.11 o 
 -10  -3  18       15.93      -43.65     43.65 o 
  -9  -3  18        8.06       72.63     50.40 o 
  -8  -3  18       49.74       14.11     41.88 o 
  -7  -3  18      131.23      126.68     49.18 o 
  -6  -3  18       20.05        5.70     35.74 o 
  -5  -3  18      316.74      343.53     60.85 o 
  -4  -3  18      103.56      148.14     46.03 o 
  -3  -3  18      501.40      443.82     70.81 o 
  -2  -3  18       21.13       65.77     34.08 o 
  -1  -3  18      159.94      144.82     41.10 o 
   0  -3  18     1033.92      979.22     68.87 o 
   1  -3  18      603.32      670.13     51.06 o 
   2  -3  18      335.24      358.77     37.11 o 
   3  -3  18      112.54      140.79     35.68 o 
   4  -3  18      357.75      312.38     47.30 o 
   5  -3  18       77.55       50.95     32.20 o 
   6  -3  18       14.44       -7.61     22.56 o 
   7  -3  18      130.28      221.28     78.55 o 
   8  -3  18        9.68       44.98     30.98 o 
   9  -3  18        7.67       13.55     39.91 o 
  10  -3  18       12.64       43.46     33.01 o 
  11  -3  18        6.17      -30.92     38.39 o 
 -12  -2  18        5.31      -47.96     47.96 o 
 -11  -2  18        9.38       34.80     52.72 o 
 -10  -2  18       60.43       58.86     49.90 o 
  -9  -2  18      205.56      165.13     59.47 o 
  -8  -2  18       38.97       41.77     44.20 o 
  -7  -2  18      127.93       66.88     41.65 o 
  -6  -2  18     1036.82     1164.79    121.15 o 
  -5  -2  18      315.36      325.16     58.47 o 
  -4  -2  18      474.83      496.98     68.04 o 
  -3  -2  18     1577.27     1549.64    153.51 o 
  -2  -2  18      278.45      251.53     48.07 o 
  -1  -2  18     1286.40     1086.18    116.94 o 
   0  -2  18      456.67      469.27     69.04 o 
   1  -2  18       18.33       17.26     15.91 o 
   2  -2  18      179.02      161.96     25.22 o 
   3  -2  18        7.73       10.68     21.96 o 
   4  -2  18        4.27      -18.48     23.79 o 
   5  -2  18       11.25       38.82     39.66 o 
   6  -2  18        5.61       20.27     21.58 o 
   7  -2  18       78.59      109.63     35.32 o 
   8  -2  18       19.88        8.50     33.85 o 
   9  -2  18       89.57      109.77     34.80 o 
  10  -2  18       22.48       14.17     34.65 o 
  11  -2  18       13.53        6.36     36.76 o 
 -12  -1  18        2.92      -38.39     47.74 o 
 -11  -1  18       17.46      -21.85     43.65 o 
 -10  -1  18       11.68       46.30     47.85 o 
  -9  -1  18      182.49      277.04     66.71 o 
  -8  -1  18      294.66      387.12     70.14 o 
  -7  -1  18       79.72       45.14     37.17 o 
  -6  -1  18      121.97       96.81     41.93 o 
  -5  -1  18      453.83      451.29     65.88 o 
  -4  -1  18        3.91      -13.88     24.84 o 
  -3  -1  18        9.88        4.65     29.82 o 
  -2  -1  18      281.47      272.89     50.12 o 
  -1  -1  18      254.93      285.78     49.84 o 
   0  -1  18      167.25      162.91     41.99 o 
   1  -1  18      302.21      300.38     52.00 o 
   2  -1  18      429.54      441.71     37.63 o 
   3  -1  18        3.23      -10.32     16.00 o 
   4  -1  18      183.08      242.17     27.28 o 
   5  -1  18      244.54      241.45     29.53 o 
   6  -1  18       91.47       54.51     23.43 o 
   7  -1  18      187.04      215.48     43.84 o 
   8  -1  18        6.89       49.27     28.73 o 
   9  -1  18       23.11       11.96     39.64 o 
  10  -1  18       17.73       28.00     36.90 o 
  11  -1  18        6.10      -19.96     37.01 o 
 -12   0  18        1.72      104.11     62.18 o 
 -11   0  18        0.15       42.48     47.57 o 
 -10   0  18        0.38       15.77     43.92 o 
  -9   0  18       43.12       88.34     52.22 o 
  -8   0  18       26.95       17.48     41.16 o 
  -7   0  18      728.98      592.79     83.81 o 
  -6   0  18     1144.10      985.00    110.31 o 
  -5   0  18       79.09       39.61     38.56 o 
  -4   0  18       11.86      -15.38     31.03 o 
  -3   0  18      758.99      814.01     91.39 o 
  -2   0  18      100.65      155.39     40.33 o 
  -1   0  18      587.52      680.31     79.49 o 
   0   0  18     1566.49     1624.60    147.15 o 
   1   0  18      465.33      444.87     59.91 o 
   2   0  18      179.28      212.04     42.98 o 
   3   0  18      954.47      933.37     61.17 o 
   4   0  18        0.94      -10.01     23.12 o 
   5   0  18        9.71       17.04     24.73 o 
   6   0  18       64.43       97.58     33.97 o 
   7   0  18        9.49       20.08     28.71 o 
   8   0  18       10.20        2.43     30.76 o 
   9   0  18       21.01       -1.77     32.25 o 
  10   0  18        3.57        2.71     41.05 o 
  11   0  18        6.50      -37.17     43.54 o 
 -11   1  18       17.58      -45.75     45.75 o 
 -10   1  18       15.57        4.76     45.31 o 
  -9   1  18      165.65       96.81     55.04 o 
  -8   1  18      290.42      275.32     67.32 o 
  -7   1  18       95.71      166.23     55.37 o 
  -6   1  18      133.87      169.11     52.00 o 
  -5   1  18      343.48      398.57     68.32 o 
  -4   1  18        5.64       22.74     36.29 o 
  -3   1  18       27.02       15.49     30.70 o 
  -2   1  18      220.85      252.97     49.01 o 
  -1   1  18      216.07      218.01     44.31 o 
   0   1  18      152.07      160.87     36.23 o 
   1   1  18      343.93      320.79     48.85 o 
   2   1  18      460.88      500.97     58.25 o 
   3   1  18        1.60      -18.14     20.41 o 
   4   1  18      197.98      182.66     38.56 o 
   5   1  18      215.88      193.40     41.68 o 
   6   1  18       78.45      119.05     44.14 o 
 -11   2  18        8.20       51.11     65.28 o 
 -10   2  18       61.50      112.68     61.46 o 
  -9   2  18      183.57      114.84     60.63 o 
  -8   2  18       40.72        3.65     43.15 o 
  -7   2  18      128.17      200.70     60.74 o 
  -6   2  18     1102.99     1089.78     86.59 o 
  -5   2  18      300.41      356.54     46.15 o 
  -4   2  18      376.25      427.11     68.04 o 
  -3   2  18     1805.94     1843.66    158.16 o 
  -2   2  18      223.10      157.44     41.32 o 
  -1   2  18     1213.32     1244.39    112.46 o 
   0   2  18      574.97      614.93     52.18 o 
   1   2  18        8.41        5.82     19.21 o 
   2   2  18      218.71      201.05     29.97 o 
   3   2  18        1.88      -15.37     26.94 o 
   4   2  18        2.77       40.66     38.00 o 
   5   2  18        5.90      -15.88     36.40 o 
   6   2  18       12.90       44.86     39.72 o 
 -11   3  18       19.69       57.31     66.49 o 
 -10   3  18       16.85       69.26     59.97 o 
  -9   3  18        6.36        6.25     51.23 o 
  -8   3  18       51.86       89.73     56.15 o 
  -7   3  18      117.14      140.73     57.20 o 
  -6   3  18       14.18       13.66     27.41 o 
  -5   3  18      291.45      352.04     57.48 o 
  -4   3  18       55.10       82.99     30.45 o 
  -3   3  18      527.97      620.12     56.90 o 
  -2   3  18       53.85       53.28     24.68 o 
  -1   3  18      124.09      187.96     32.62 o 
   0   3  18     1200.79     1207.66     81.00 o 
   1   3  18      570.78      753.72     98.74 o 
   2   3  18      365.31      457.87     76.89 o 
   3   3  18      102.47      103.45     49.45 o 
   4   3  18      377.67      321.01     66.55 o 
   5   3  18       82.47       84.86     49.62 o 
   6   3  18        9.68      -15.27     42.21 o 
   7   3  18      114.72       91.61     54.38 o 
 -10   4  18       10.00       18.31     53.77 o 
  -9   4  18        4.06       35.90     57.25 o 
  -8   4  18        2.65       52.33     54.05 o 
  -7   4  18       33.56      120.82     60.68 o 
  -6   4  18       83.36       62.66     31.31 o 
  -5   4  18       11.57        3.71     28.89 o 
  -4   4  18        0.58      -23.78     23.78 o 
  -3   4  18      406.64      407.01     47.61 o 
  -2   4  18      147.16       66.00     44.25 o 
  -1   4  18      108.63       99.19     47.85 o 
   0   4  18       22.48       14.11     39.17 o 
   1   4  18       34.30       60.57     45.47 o 
   2   4  18       36.08       71.36     47.91 o 
   3   4  18        3.94       16.32     43.48 o 
   4   4  18       38.79       59.97     48.96 o 
   5   4  18       30.39      -10.90     47.68 o 
   6   4  18       49.19       12.34     50.12 o 
   7   4  18       50.71       67.16     55.60 o 
 -10   5  18       18.22        8.96     59.08 o 
  -9   5  18       97.14       41.05     62.23 o 
  -8   5  18       67.40      130.28     64.67 o 
  -7   5  18        4.10       86.41     57.42 o 
  -6   5  18       16.58       86.74     55.98 o 
  -5   5  18       48.67        2.61     30.01 o 
  -4   5  18        9.18       50.51     48.96 o 
  -3   5  18        3.57      -32.14     36.29 o 
  -2   5  18      201.48      221.11     64.78 o 
  -1   5  18        8.04      -23.34     39.05 o 
   0   5  18       17.17        1.83     38.11 o 
   1   5  18      105.12      199.64     64.06 o 
   2   5  18      165.79      148.20     65.05 o 
   3   5  18       10.27      -12.11     47.02 o 
   4   5  18      100.00      -13.00     54.05 o 
   5   5  18       37.77        6.03     56.37 o 
   6   5  18        5.68        5.03     60.57 o 
   7   5  18       70.07       56.59     64.00 o 
  -9   6  18        0.12        4.09     58.58 o 
  -5   6  18       70.94       92.16     57.25 o 
  -4   6  18       60.13       30.87     53.27 o 
  -3   6  18      118.66      134.87     59.02 o 
  -2   6  18       46.46       36.40     47.91 o 
  -1   6  18       83.72      111.02     61.18 o 
   0   6  18       72.29       62.51     53.27 o 
   1   6  18       94.19       17.04     50.84 o 
   2   6  18      148.27      159.70     69.65 o 
   3   6  18       48.69       92.94     69.26 o 
   4   6  18       22.63       57.42     67.05 o 
   5   6  18       29.44       29.54     63.73 o 
   6   6  18        4.98       17.48     68.21 o 
   7   6  18        7.61      -13.06     75.40 o 
  -5   7  18       12.60      -29.87     58.53 o 
  -4   7  18        1.89      -44.09     44.09 o 
  -3   7  18       29.18       44.92     54.49 o 
  -2   7  18       15.59       43.92     57.75 o 
  -1   7  18       18.36       44.03     57.53 o 
   0   7  18       25.39       78.22     61.29 o 
   1   7  18       49.83       68.60     60.24 o 
   2   7  18       17.22      -29.26     56.81 o 
   3   7  18       40.78      -25.17     59.97 o 
   4   7  18       52.12       32.86     76.51 o 
   5   7  18       24.88       46.74     80.05 o 
   6   7  18       21.46       -8.30     82.54 o 
  -4   8  18       35.59      -60.02     60.02 o 
  -3   8  18        8.30       21.57     74.85 o 
  -2   8  18        0.03       27.44     67.43 o 
  -1   8  18        0.82       10.90     66.44 o 
   0   8  18        7.20       78.88     77.50 o 
  -1  -8  19       20.02        3.32     51.34 o 
   0  -8  19        7.67       26.94     51.39 o 
   1  -8  19       12.50       32.50     33.35 o 
   2  -8  19        2.97       -2.46     39.64 o 
  -2  -7  19       25.00        9.68     42.26 o 
  -1  -7  19       29.77       -1.63     27.97 o 
   0  -7  19       34.30       53.58     32.99 o 
   1  -7  19       23.33       11.97     45.06 o 
   2  -7  19        5.99        3.14     28.54 o 
   3  -7  19        6.21        2.99     48.24 o 
   4  -7  19       11.07      126.62     54.49 o 
   5  -7  19        3.83       32.36     53.33 o 
  -5  -6  19        7.75        4.76     42.21 o 
  -4  -6  19       16.49      104.44     46.97 o 
  -3  -6  19       17.10       20.86     41.10 o 
  -2  -6  19        2.62      -14.27     37.01 o 
  -1  -6  19        1.05      -24.15     24.15 o 
   0  -6  19       17.33      -23.46     23.46 o 
   1  -6  19       65.12       64.74     27.50 o 
   2  -6  19        4.13       15.28     25.37 o 
   3  -6  19        4.78        6.31     42.71 o 
   4  -6  19       55.65       91.94     45.91 o 
   5  -6  19        9.46      -23.73     42.60 o 
   6  -6  19       18.12      -42.15     42.15 o 
   7  -6  19       12.45      -11.45     45.14 o 
  -8  -5  19       55.30      154.12     59.80 o 
  -7  -5  19        2.97      -38.28     38.28 o 
  -6  -5  19      105.14       33.91     43.70 o 
  -5  -5  19       40.51       46.25     41.38 o 
  -4  -5  19       15.63        4.92     37.28 o 
  -3  -5  19      102.19      131.05     48.46 o 
  -2  -5  19       71.08       67.38     42.76 o 
  -1  -5  19       74.88       35.85     35.90 o 
   0  -5  19      209.49      237.17     50.31 o 
   1  -5  19      130.37      154.67     45.33 o 
   2  -5  19       30.01       16.88     23.02 o 
   3  -5  19      408.49      350.44     59.47 o 
   4  -5  19      108.13       87.62     43.92 o 
   5  -5  19       51.61       66.27     45.20 o 
   6  -5  19      115.22      111.85     50.17 o 
   7  -5  19        2.02        2.49     43.54 o 
   8  -5  19       10.01      -42.71     42.71 o 
 -10  -4  19        8.18      -43.98     45.47 o 
  -9  -4  19       38.65       33.30     45.58 o 
  -8  -4  19       92.05       66.82     49.79 o 
  -7  -4  19       44.88       30.76     43.87 o 
  -6  -4  19       49.30      -11.12     35.46 o 
  -5  -4  19      284.17      248.66     57.48 o 
  -4  -4  19       73.37       69.31     38.28 o 
  -3  -4  19       95.75       91.05     43.31 o 
  -2  -4  19      317.72      396.03     64.72 o 
  -1  -4  19      104.10      169.88     46.25 o 
   0  -4  19      120.72      127.95     44.31 o 
   1  -4  19      150.43      222.75     33.61 o 
   2  -4  19      180.02      155.06     28.80 o 
   3  -4  19      144.32      188.91     41.82 o 
   4  -4  19       20.06        3.10     33.52 o 
   5  -4  19       99.16       67.49     39.77 o 
   6  -4  19       37.20      -36.84     36.84 o 
   7  -4  19        0.05       41.43     42.15 o 
   8  -4  19       33.77        2.66     46.52 o 
   9  -4  19        7.84       67.53     39.05 o 
  10  -4  19        5.81      -41.65     41.65 o 
 -11  -3  19        0.36       -7.47     55.60 o 
 -10  -3  19        7.73       10.29     47.35 o 
  -9  -3  19       48.40       55.21     51.28 o 
  -8  -3  19        6.01       16.98     43.54 o 
  -7  -3  19      126.08      257.40     57.70 o 
  -6  -3  19      101.35       86.30     44.14 o 
  -5  -3  19       27.17       57.97     37.40 o 
  -4  -3  19      264.09      263.59     55.15 o 
  -3  -3  19      114.30      109.70     43.20 o 
  -2  -3  19      142.63      126.62     43.70 o 
  -1  -3  19       91.41       76.34     39.00 o 
   0  -3  19      202.20      198.87     47.46 o 
   1  -3  19      308.46      309.07     33.85 o 
   2  -3  19      203.44      173.54     33.85 o 
   3  -3  19        6.92        1.66     26.66 o 
   4  -3  19       73.14       35.74     30.15 o 
   5  -3  19       50.63      114.34     38.00 o 
   6  -3  19       43.56       35.40     37.62 o 
   7  -3  19        3.36      -33.91     33.91 o 
   8  -3  19       12.69      -27.30     40.08 o 
   9  -3  19        2.52      -22.16     30.55 o 
  10  -3  19        0.94      -32.42     32.42 o 
 -11  -2  19       11.86       48.96     58.25 o 
 -10  -2  19       10.42       58.47     54.27 o 
  -9  -2  19        3.20      -38.06     41.05 o 
  -8  -2  19       69.26       77.61     49.73 o 
  -7  -2  19       58.49       34.63     42.98 o 
  -6  -2  19       36.55       47.91     38.67 o 
  -5  -2  19      119.94      175.25     49.07 o 
  -4  -2  19      289.44      322.84     59.30 o 
  -3  -2  19       24.09       25.34     31.37 o 
  -2  -2  19      625.52      576.75     78.44 o 
  -1  -2  19      851.06      980.08    102.84 o 
   0  -2  19      236.16      290.87     52.05 o 
   1  -2  19      512.52      620.23     75.18 o 
   2  -2  19      122.27      111.92     23.73 o 
   3  -2  19       28.96       57.81     25.89 o 
   4  -2  19      678.44      680.86     68.54 o 
   5  -2  19       14.84       25.83     29.87 o 
   6  -2  19       36.11       35.91     24.66 o 
   7  -2  19      131.53       80.68     50.51 o 
   8  -2  19       44.06       62.71     31.18 o 
   9  -2  19       21.64      -21.64     28.86 o 
  10  -2  19        5.34       -4.79     48.29 o 
  11  -2  19        9.83       36.01     47.96 o 
 -11  -1  19        9.16       13.11     54.27 o 
 -10  -1  19       43.39       77.72     53.27 o 
  -9  -1  19       26.25       17.43     42.21 o 
  -8  -1  19       58.82      -15.16     38.61 o 
  -7  -1  19      223.22      136.47     48.74 o 
  -6  -1  19      482.19      549.81     76.67 o 
  -5  -1  19      360.76      254.74     57.37 o 
  -4  -1  19      402.39      474.19     65.94 o 
  -3  -1  19      816.19      794.21     92.16 o 
  -2  -1  19      720.88      858.99     90.39 o 
  -1  -1  19      109.51      133.37     40.44 o 
   0  -1  19      377.63      408.20     59.58 o 
   1  -1  19      302.16      335.01     56.70 o 
   2  -1  19      166.32      121.37     38.34 o 
   3  -1  19       94.24      112.52     22.47 o 
   4  -1  19      122.31      140.45     34.80 o 
   5  -1  19      122.55      102.39     35.90 o 
   6  -1  19      179.62      167.20     30.45 o 
   7  -1  19       11.06       40.66     25.17 o 
   8  -1  19       23.84      -12.67     25.90 o 
   9  -1  19        2.52      -23.97     28.94 o 
  10  -1  19        3.34        0.27     60.68 o 
  11  -1  19       22.37      -37.52     61.60 o 
 -11   0  19       36.16      -17.15     54.88 o 
 -10   0  19       62.70       -0.55     46.47 o 
  -9   0  19        3.21      -25.83     39.83 o 
  -8   0  19      145.25      249.87     66.33 o 
  -7   0  19        5.34      -13.33     38.72 o 
  -6   0  19       25.99       19.36     39.88 o 
  -5   0  19      595.07      597.77     81.21 o 
  -4   0  19      108.35      115.67     42.54 o 
  -3   0  19      823.25     1081.92    112.63 o 
  -2   0  19      611.44      611.38     77.11 o 
  -1   0  19        9.31       13.55     30.15 o 
   0   0  19      663.92      567.02     70.64 o 
   1   0  19      215.70      214.86     44.59 o 
   2   0  19      159.60      208.16     43.09 o 
   3   0  19      131.83      103.00     37.34 o 
   4   0  19      306.64      316.09     33.13 o 
   5   0  19      130.67      121.04     34.91 o 
   6   0  19       49.95       62.01     29.93 o 
   7   0  19       56.66       44.14     33.25 o 
   8   0  19        5.40       92.94     37.84 o 
   9   0  19        2.10       33.08     41.88 o 
  10   0  19        3.21      -28.27     39.55 o 
  11   0  19        0.40      -37.28     37.28 o 
 -11   1  19        9.47      -42.48     42.48 o 
 -10   1  19       45.74       47.13     46.58 o 
  -9   1  19       13.35       -2.66     46.36 o 
  -8   1  19       54.41       67.60     52.72 o 
  -7   1  19      220.72      167.12     57.53 o 
  -6   1  19      354.48      440.45     77.61 o 
  -5   1  19      339.05      416.88     65.88 o 
  -4   1  19      301.10      285.28     60.85 o 
  -3   1  19      719.05      759.41     89.56 o 
  -2   1  19      736.21      693.36     86.63 o 
  -1   1  19      196.75      220.56     44.14 o 
   0   1  19      325.08      348.51     54.54 o 
   1   1  19      352.06      352.66     52.11 o 
   2   1  19      137.47       95.04     32.31 o 
   3   1  19       88.98       80.93     31.86 o 
   4   1  19      146.52      117.05     35.79 o 
   5   1  19      165.96      181.69     30.71 o 
   6   1  19      153.11      168.89     50.01 o 
 -11   2  19       13.10       31.09     58.58 o 
 -10   2  19       12.57      -45.20     45.20 o 
  -9   2  19        1.11        8.24     52.22 o 
  -8   2  19       77.02       66.00     51.72 o 
  -7   2  19       71.17      -15.10     41.71 o 
  -6   2  19       28.08       54.90     28.42 o 
  -5   2  19      167.11      236.16     39.49 o 
  -4   2  19      325.90      394.20     63.45 o 
  -3   2  19       21.57       25.39     35.51 o 
  -2   2  19      551.46      734.91     79.33 o 
  -1   2  19      989.46      876.30     94.82 o 
   0   2  19      209.66      173.76     41.43 o 
   1   2  19      587.84      560.69     55.48 o 
   2   2  19       87.29       93.97     27.22 o 
   3   2  19       46.07       98.19     44.20 o 
   4   2  19      603.58      594.56     89.23 o 
   5   2  19        5.95      -20.08     37.17 o 
   6   2  19       43.83       55.26     41.05 o 
 -10   3  19       11.28      -40.71     55.26 o 
  -9   3  19       45.09       90.67     63.06 o 
  -8   3  19        7.58      -11.67     47.96 o 
  -7   3  19      123.99      176.91     59.85 o 
  -6   3  19       92.68      172.68     38.84 o 
  -5   3  19       35.79       19.53     27.87 o 
  -4   3  19      295.15      327.64     77.00 o 
  -3   3  19      135.36      178.87     34.83 o 
  -2   3  19      173.36      227.18     37.37 o 
  -1   3  19      155.24      217.74     34.40 o 
   0   3  19      202.08      204.13     34.06 o 
   1   3  19      302.00      352.66     70.64 o 
   2   3  19      208.35      246.89     61.46 o 
   3   3  19       11.61       -8.63     37.17 o 
   4   3  19       76.87       63.06     46.36 o 
   5   3  19       48.01       49.84     47.63 o 
   6   3  19       35.31       60.30     49.01 o 
   7   3  19        1.80       16.15     48.24 o 
 -10   4  19        6.05       45.69     64.94 o 
  -9   4  19       41.77       40.38     58.91 o 
  -8   4  19       86.82      100.74     60.63 o 
  -7   4  19       36.19       16.87     55.93 o 
  -6   4  19       41.28       59.78     32.96 o 
  -5   4  19      310.47      312.43     46.81 o 
  -4   4  19       74.32      121.10     35.73 o 
  -3   4  19       91.18       40.51     28.71 o 
  -2   4  19      262.23      350.44     75.12 o 
  -1   4  19       80.97       76.95     48.02 o 
   0   4  19      136.72      235.55     61.29 o 
   1   4  19      123.97      148.70     56.09 o 
   2   4  19      138.15       82.31     48.90 o 
   3   4  19      153.30      104.61     53.00 o 
   4   4  19       32.59       55.15     54.21 o 
   5   4  19       85.40       80.16     56.15 o 
   6   4  19       44.34       65.39     57.14 o 
   7   4  19        0.71       -9.68     55.32 o 
  -9   5  19       22.96      -55.43     55.43 o 
  -8   5  19       58.16       47.19     61.46 o 
  -7   5  19        4.87       10.79     53.99 o 
  -6   5  19      117.68      191.51     62.01 o 
  -5   5  19       43.95        0.83     42.32 o 
  -4   5  19       19.96       90.22     55.21 o 
  -3   5  19       97.81      156.00     60.08 o 
  -2   5  19       58.17       42.32     48.40 o 
  -1   5  19       82.25       85.08     53.82 o 
   0   5  19      218.91      190.96     62.40 o 
   1   5  19      127.69       67.54     60.46 o 
   2   5  19       50.00      144.60     62.40 o 
   3   5  19      392.82      418.21     91.61 o 
   4   5  19      128.67       71.47     63.06 o 
   5   5  19       35.56      103.00     64.39 o 
   6   5  19      113.10      175.03     75.12 o 
   7   5  19        2.62       87.13     69.59 o 
  -5   6  19        8.45        6.47     51.56 o 
  -4   6  19       17.28       34.08     52.94 o 
  -3   6  19       19.25        4.43     44.03 o 
  -2   6  19        3.42      -35.96     39.11 o 
  -1   6  19        0.66      -15.54     46.14 o 
   0   6  19       19.03      -39.55     39.55 o 
   1   6  19       56.64       90.28     62.79 o 
   2   6  19        3.87      -42.32     42.32 o 
   3   6  19        2.99      -46.74     46.74 o 
   4   6  19       60.64       10.46     64.00 o 
   5   6  19       14.61       19.53     67.65 o 
   6   6  19       15.91      -16.15     68.71 o 
   7   6  19       16.02      -70.81     70.81 o 
  -5   7  19       20.74      -15.66     56.37 o 
  -4   7  19        4.59      -24.84     55.76 o 
  -3   7  19       23.31       48.68     61.46 o 
  -2   7  19       21.75      -27.77     56.04 o 
  -1   7  19       31.99      -33.19     51.61 o 
   0   7  19       40.06       48.07     61.51 o 
   1   7  19       22.08      -17.20     57.75 o 
   2   7  19        3.79       89.01     71.86 o 
   3   7  19        8.89        9.51     63.95 o 
   4   7  19       10.40      -16.48     72.58 o 
   5   7  19        2.40      -70.42     70.42 o 
   0  -8  20        1.78       22.14     34.38 o 
   1  -8  20        3.38       12.96     39.72 o 
  -3  -7  20       25.53       29.04     48.24 o 
  -2  -7  20       46.84       62.23     46.19 o 
  -1  -7  20        5.18       56.65     45.53 o 
   0  -7  20       15.49      -18.75     35.46 o 
   1  -7  20       29.96      -12.77     28.98 o 
   2  -7  20       23.60       52.31     34.17 o 
   3  -7  20       13.03       -6.82     27.79 o 
   4  -7  20       24.56       29.98     51.45 o 
  -5  -6  20       10.91      -12.61     38.67 o 
  -4  -6  20       67.69       75.68     46.08 o 
  -3  -6  20       14.01       -0.89     37.01 o 
  -2  -6  20      106.00        7.86     40.11 o 
  -1  -6  20       81.32       66.22     41.71 o 
   0  -6  20       52.69      108.26     45.53 o 
   1  -6  20      108.16      159.17     34.11 o 
   2  -6  20       93.52       80.17     30.66 o 
   3  -6  20       32.04       21.42     36.98 o 
   4  -6  20       17.69        8.41     41.32 o 
   5  -6  20       32.12       59.69     51.28 o 
   6  -6  20       11.20       37.67     46.30 o 
  -8  -5  20       24.63      -39.44     46.03 o 
  -7  -5  20       71.71       37.45     43.70 o 
  -6  -5  20       37.96       10.62     43.09 o 
  -5  -5  20       86.31      124.08     47.24 o 
  -4  -5  20       16.33       23.40     37.17 o 
  -3  -5  20       40.20       -3.10     38.28 o 
  -2  -5  20      129.80      133.26     46.41 o 
  -1  -5  20       33.66       40.77     37.62 o 
   0  -5  20       57.11        0.89     32.86 o 
   1  -5  20      138.91      181.17     54.82 o 
   2  -5  20       38.50       59.66     26.56 o 
   3  -5  20        3.95      -33.41     33.41 o 
   4  -5  20        8.21       51.34     39.66 o 
   5  -5  20       70.91        7.97     40.16 o 
   6  -5  20        4.62      -31.92     38.56 o 
   7  -5  20        4.36       22.13     47.19 o 
   8  -5  20       12.92       -4.98     48.57 o 
 -10  -4  20       18.08      -55.10     55.10 o 
  -9  -4  20       10.95        4.87     44.09 o 
  -8  -4  20       31.27       35.13     45.80 o 
  -7  -4  20       21.10      -40.60     40.60 o 
  -6  -4  20       22.21       28.16     40.38 o 
  -5  -4  20       22.03       -5.70     36.07 o 
  -4  -4  20       30.87       51.72     41.49 o 
  -3  -4  20       81.40       75.34     42.48 o 
  -2  -4  20       12.19        3.87     31.53 o 
  -1  -4  20      115.76       99.52     41.05 o 
   0  -4  20      124.42       93.88     40.66 o 
   1  -4  20      149.15      149.86     45.47 o 
   2  -4  20      358.13      331.24     38.41 o 
   3  -4  20       90.37       81.21     35.85 o 
   4  -4  20       39.48       97.97     38.50 o 
   5  -4  20      224.97      158.54     44.86 o 
   6  -4  20       17.53       32.03     38.39 o 
   7  -4  20       10.42       63.40     47.41 o 
   8  -4  20       19.09        2.32     44.64 o 
   9  -4  20       11.64       52.44     54.54 o 
 -11  -3  20        0.85       -4.31     51.17 o 
 -10  -3  20        2.25      -42.21     42.21 o 
  -9  -3  20       15.36      -36.57     42.21 o 
  -8  -3  20        8.43      -36.79     42.43 o 
  -7  -3  20        4.44       19.25     41.99 o 
  -6  -3  20       14.04        5.31     37.06 o 
  -5  -3  20      119.91      159.10     52.33 o 
  -4  -3  20      150.36      207.56     52.05 o 
  -3  -3  20        6.22       16.82     34.63 o 
  -2  -3  20      608.64      496.15     77.28 o 
  -1  -3  20       92.00      111.36     41.16 o 
   0  -3  20      272.20      238.64     52.66 o 
   1  -3  20      281.36      227.53     51.89 o 
   2  -3  20       19.35       38.23     32.53 o 
   3  -3  20      158.10      173.99     30.36 o 
   4  -3  20      173.45      172.65     40.44 o 
   5  -3  20       73.34       25.56     34.02 o 
   6  -3  20       17.02       48.96     38.39 o 
   7  -3  20       53.48       87.79     43.70 o 
   8  -3  20       20.70       39.39     43.98 o 
   9  -3  20       11.76      -22.85     47.19 o 
  10  -3  20        7.08      -29.48     44.64 o 
 -11  -2  20        0.13       54.71     51.00 o 
 -10  -2  20       49.81      141.45     59.47 o 
  -9  -2  20       58.72      -26.22     44.37 o 
  -8  -2  20       11.42        6.75     41.88 o 
  -7  -2  20      112.52      104.50     47.02 o 
  -6  -2  20      188.69      197.16     54.65 o 
  -5  -2  20      123.50      165.24     47.68 o 
  -4  -2  20      146.91      163.69     46.25 o 
  -3  -2  20      322.12      290.20     56.09 o 
  -2  -2  20      244.43      283.18     56.09 o 
  -1  -2  20      411.51      548.32     68.65 o 
   0  -2  20      552.11      780.66     88.68 o 
   1  -2  20        7.31       47.08     35.13 o 
   2  -2  20      393.74      420.48     61.62 o 
   3  -2  20      262.46      296.36     33.93 o 
   4  -2  20        3.01        6.97     28.60 o 
   5  -2  20      141.10      203.46     43.09 o 
   6  -2  20       19.61       25.50     37.17 o 
   7  -2  20        9.85      -31.37     38.23 o 
   8  -2  20       36.04       72.78     32.99 o 
   9  -2  20       12.00       -6.21     29.05 o 
  10  -2  20        2.09      -12.82     37.98 o 
 -11  -1  20        3.11       -4.87     47.24 o 
 -10  -1  20        0.25      -46.58     46.58 o 
  -9  -1  20       44.61      135.81     55.26 o 
  -8  -1  20      195.48      232.17     62.90 o 
  -7  -1  20       14.96       43.81     41.16 o 
  -6  -1  20       76.46       90.11     44.70 o 
  -5  -1  20     1358.21     1283.61    135.09 o 
  -4  -1  20       18.82       40.55     37.62 o 
  -3  -1  20      122.77      110.58     43.92 o 
  -2  -1  20      482.17      470.76     72.69 o 
  -1  -1  20       28.91       34.85     34.52 o 
   0  -1  20       72.82       81.98     37.73 o 
   1  -1  20       96.22      121.48     40.00 o 
   2  -1  20       12.28        3.21     28.27 o 
   3  -1  20       53.83       34.24     33.36 o 
   4  -1  20        8.69        5.45     47.60 o 
   5  -1  20        0.98       24.12     30.20 o 
   6  -1  20       21.92       47.52     34.96 o 
   7  -1  20       19.28       23.88     25.83 o 
   8  -1  20       17.70       -5.13     26.13 o 
   9  -1  20       14.47        4.99     34.38 o 
  10  -1  20       46.92      -31.87     31.87 o 
  11  -1  20        3.47      -16.93     44.31 o 
 -11   0  20        3.94      -14.27     48.90 o 
 -10   0  20       14.73       72.14     52.33 o 
  -9   0  20       21.89       48.24     45.53 o 
  -8   0  20       35.93       54.10     46.97 o 
  -7   0  20       58.91      115.12     56.37 o 
  -6   0  20       37.27        6.53     39.00 o 
  -5   0  20      350.07      366.71     68.10 o 
  -4   0  20       72.27       92.94     45.64 o 
  -3   0  20        5.15       26.33     35.85 o 
  -2   0  20      193.22      227.19     50.56 o 
  -1   0  20      153.39      203.74     46.80 o 
   0   0  20      761.82      711.01     82.98 o 
   1   0  20        8.29      -23.73     26.06 o 
   2   0  20      172.57      176.13     43.48 o 
   3   0  20      175.57      122.20     40.60 o 
   4   0  20       48.57       53.49     32.97 o 
   5   0  20        2.05       -0.68     20.04 o 
   6   0  20       54.82       -5.26     29.93 o 
   7   0  20        2.54        5.37     32.31 o 
   8   0  20       40.36      103.83     44.09 o 
   9   0  20        4.16      -19.20     33.91 o 
  10   0  20        7.73      -10.01     40.49 o 
  11   0  20        1.77        9.63     43.76 o 
 -11   1  20        2.80        3.32     54.43 o 
 -10   1  20        0.02        1.22     49.23 o 
  -9   1  20       43.02       84.25     56.20 o 
  -8   1  20      187.71      176.52     63.45 o 
  -7   1  20       12.26        9.68     44.64 o 
  -6   1  20       61.02       47.68     43.98 o 
  -5   1  20     1415.55     1346.56    137.19 o 
  -4   1  20       14.15       -9.46     33.19 o 
  -3   1  20      144.84      228.58     50.28 o 
  -2   1  20      551.93      711.45     79.44 o 
  -1   1  20       38.91      110.69     35.96 o 
   0   1  20      109.49       41.49     33.58 o 
   1   1  20      115.70      146.65     40.38 o 
   2   1  20       19.58       40.77     31.59 o 
   3   1  20       57.82       60.30     32.58 o 
   4   1  20       21.39        7.69     29.60 o 
   5   1  20        0.89      -20.47     21.05 o 
   6   1  20       23.09       43.81     40.33 o 
 -11   2  20        0.12       -0.50     60.57 o 
 -10   2  20       57.82       82.70     70.14 o 
  -9   2  20       56.39       67.21     56.31 o 
  -8   2  20       11.96      122.31     55.60 o 
  -7   2  20      131.79      129.61     58.80 o 
  -6   2  20      204.51      210.78     40.68 o 
  -5   2  20      157.84      149.99     37.19 o 
  -4   2  20      137.42       83.70     42.76 o 
  -3   2  20      405.61      348.56     59.47 o 
  -2   2  20      301.91      306.85     55.60 o 
  -1   2  20      266.58      227.58     51.23 o 
   0   2  20      580.51      642.47     78.77 o 
   1   2  20       28.37       28.32     23.54 o 
   2   2  20      298.78      323.35     40.88 o 
   3   2  20      287.44      221.61     59.02 o 
   4   2  20        2.66       74.46     46.08 o 
   5   2  20      133.53       64.67     44.70 o 
   6   2  20       19.22       40.99     43.31 o 
 -10   3  20        3.56       57.53     63.95 o 
  -9   3  20       12.47      -46.30     49.95 o 
  -8   3  20        9.78       -6.53     56.09 o 
  -7   3  20        7.53      -37.40     43.92 o 
  -6   3  20       15.28       22.40     29.72 o 
  -5   3  20      114.08      178.70     39.79 o 
  -4   3  20      111.81      122.63     45.44 o 
  -3   3  20       17.15      -11.61     25.70 o 
  -2   3  20      677.19      694.74     62.67 o 
  -1   3  20       46.63       36.75     27.49 o 
   0   3  20      232.33      175.91     58.42 o 
   1   3  20      264.19      246.55     64.56 o 
   2   3  20        3.12       35.85     46.03 o 
   3   3  20      161.97      171.05     58.20 o 
   4   3  20      126.12      244.78     63.28 o 
   5   3  20       72.68      138.46     55.82 o 
   6   3  20       16.56      -40.71     40.71 o 
   7   3  20       48.11       52.83     54.32 o 
 -10   4  20       16.98       57.31     66.00 o 
  -9   4  20        9.18        5.14     63.73 o 
  -8   4  20       35.60       52.00     56.04 o 
  -7   4  20       26.72       85.36     55.87 o 
  -6   4  20       20.54       29.11     43.01 o 
  -5   4  20       30.20       12.69     30.34 o 
  -4   4  20       21.37       12.22     29.23 o 
  -3   4  20       97.01       94.70     34.01 o 
  -2   4  20       12.16       29.32     43.76 o 
  -1   4  20       95.30      137.41     55.65 o 
   0   4  20      169.85      228.91     65.17 o 
   1   4  20      146.70      144.88     57.75 o 
   2   4  20      357.21      284.01     74.85 o 
   3   4  20       92.54      131.88     60.02 o 
   4   4  20       27.77       30.59     51.78 o 
   5   4  20      229.33      176.96     67.43 o 
   6   4  20       30.63       17.70     57.42 o 
   7   4  20        7.84      -15.99     55.15 o 
  -9   5  20        3.38      -37.34     54.77 o 
  -8   5  20       18.97       23.84     61.35 o 
  -7   5  20       87.85      167.62     68.71 o 
  -6   5  20       27.53       40.71     53.55 o 
  -5   5  20       90.10       68.37     52.77 o 
  -4   5  20       11.96        2.88     46.08 o 
  -3   5  20       28.94       98.14     52.88 o 
  -2   5  20      132.75       85.14     56.09 o 
  -1   5  20       27.27       13.77     47.57 o 
   0   5  20       44.11       47.74     46.58 o 
   1   5  20      132.39      129.56     63.56 o 
   2   5  20       32.97       22.18     53.00 o 
   3   5  20        9.63       45.69     55.82 o 
   4   5  20        3.64      -23.46     52.28 o 
   5   5  20       74.74      103.11     67.49 o 
   6   5  20        6.08       51.83     62.95 o 
   7   5  20        4.67       -6.97     59.91 o 
  -5   6  20        5.11       27.99     55.43 o 
  -4   6  20       77.15       92.44     62.07 o 
  -3   6  20       14.11      -10.62     51.00 o 
  -2   6  20      115.05       84.64     63.28 o 
  -1   6  20       75.05       99.19     63.28 o 
   0   6  20       39.61       16.26     51.56 o 
   1   6  20      119.51       83.97     64.67 o 
   2   6  20       85.91       89.84     62.40 o 
   3   6  20       34.67       12.39     59.19 o 
   4   6  20       11.71        3.82     63.17 o 
   5   6  20       37.00       49.12     71.86 o 
   6   6  20       10.96      -20.47     63.56 o 
   7   6  20        0.65       41.99     72.14 o 
  -5   7  20        3.33      -40.83     63.28 o 
  -4   7  20        2.26      -59.14     59.14 o 
  -3   7  20       21.44       40.49     72.41 o 
  -2   7  20       47.94       -6.47     67.88 o 
  -1   7  20        1.66      -35.74     62.84 o 
   0   7  20       14.91        2.38     59.52 o 
   1   7  20       30.33        6.09     54.16 o 
   2   7  20       26.52       66.71     72.36 o 
   3   7  20       15.27      -59.52     66.71 o 
   4   7  20       27.56       -7.69     69.48 o 
  -3  -7  21       13.24      -21.91     44.64 o 
  -2  -7  21       37.73       44.37     50.17 o 
  -1  -7  21       63.76      101.07     53.77 o 
   0  -7  21        8.89       10.29     41.05 o 
   1  -7  21       11.16      -12.61     42.37 o 
   2  -7  21        8.78       52.46     32.94 o 
   3  -7  21        2.82      -23.30     28.73 o 
   4  -7  21        4.59      -47.19     47.19 o 
  -6  -6  21       12.42        1.22     46.74 o 
  -5  -6  21        0.22      -40.05     40.05 o 
  -4  -6  21       10.56       53.60     45.42 o 
  -3  -6  21       28.85      249.76     59.14 o 
  -2  -6  21       33.60        5.26     44.92 o 
  -1  -6  21        1.35       -4.59     41.10 o 
   0  -6  21       38.03       30.76     41.38 o 
   1  -6  21        5.43      -28.32     28.32 o 
   2  -6  21        5.78        7.19     25.50 o 
   3  -6  21        1.52      -15.38     38.03 o 
   4  -6  21       16.67       -0.61     44.92 o 
   5  -6  21        6.64      -36.68     44.53 o 
   6  -6  21        3.33       -7.19     44.70 o 
  -8  -5  21       23.37       47.08     53.71 o 
  -7  -5  21        4.74      -39.17     39.17 o 
  -6  -5  21       30.56        0.66     44.64 o 
  -5  -5  21       13.34      -40.22     40.22 o 
  -4  -5  21       12.96      -25.28     34.63 o 
  -3  -5  21       26.93       13.39     39.77 o 
  -2  -5  21       13.82       41.82     39.00 o 
  -1  -5  21       69.90       61.35     43.98 o 
   0  -5  21       98.54       67.93     41.43 o 
   1  -5  21       58.73       44.53     35.96 o 
   2  -5  21       88.44       78.66     40.60 o 
   3  -5  21       24.67       22.32     24.84 o 
   4  -5  21       51.70       67.71     43.54 o 
   5  -5  21       16.34       13.94     41.93 o 
   6  -5  21        8.49       42.87     46.36 o 
   7  -5  21       34.77        1.33     46.08 o 
 -10  -4  21        2.23       11.89     52.11 o 
  -9  -4  21       18.02       29.87     52.39 o 
  -8  -4  21       48.13       42.10     52.11 o 
  -7  -4  21        5.06      -40.66     40.83 o 
  -6  -4  21       68.46       58.08     43.54 o 
  -5  -4  21      157.47       76.62     44.14 o 
  -4  -4  21       22.92       15.60     38.11 o 
  -3  -4  21       81.08       79.11     44.20 o 
  -2  -4  21      185.66      200.59     53.77 o 
  -1  -4  21      108.00       -4.65     35.68 o 
   0  -4  21      126.12      110.42     48.35 o 
   1  -4  21      197.29      190.02     47.35 o 
   2  -4  21      126.11      111.36     41.99 o 
   3  -4  21      119.21      104.71     28.72 o 
   4  -4  21      139.72       94.04     42.15 o 
   5  -4  21        2.52       24.78     37.89 o 
   6  -4  21       64.27       98.91     46.69 o 
   7  -4  21       25.88      -20.91     41.38 o 
   8  -4  21        0.92       -8.30     44.42 o 
 -10  -3  21       11.64       -8.02     49.18 o 
  -9  -3  21       12.14       -6.47     50.40 o 
  -8  -3  21       41.34        9.74     46.41 o 
  -7  -3  21       74.16      167.34     54.27 o 
  -6  -3  21       20.48        6.03     37.62 o 
  -5  -3  21       49.89       68.87     40.99 o 
  -4  -3  21      197.61      226.03     54.32 o 
  -3  -3  21       85.36       95.48     43.20 o 
  -2  -3  21       30.75       63.78     36.79 o 
  -1  -3  21      194.29      115.73     44.75 o 
   0  -3  21        5.70       13.72     34.41 o 
   1  -3  21      172.74      183.16     48.46 o 
   2  -3  21       48.51       35.07     38.78 o 
   3  -3  21       47.56      103.28     43.37 o 
   4  -3  21       25.46       -1.11     31.64 o 
   5  -3  21       56.02       63.12     36.51 o 
   6  -3  21       35.81       77.83     41.65 o 
   7  -3  21       20.37       46.58     41.43 o 
   8  -3  21        4.97       -6.75     41.77 o 
   9  -3  21       18.28       52.77     50.23 o 
 -11  -2  21       24.84       32.08     57.14 o 
 -10  -2  21        2.33       54.65     57.59 o 
  -9  -2  21       16.01       44.48     50.78 o 
  -8  -2  21       52.59       65.83     45.42 o 
  -7  -2  21        3.73      -31.53     35.35 o 
  -6  -2  21       30.89      -30.20     30.20 o 
  -5  -2  21       58.09       15.71     35.85 o 
  -4  -2  21        8.27       28.99     33.52 o 
  -3  -2  21      193.14      207.56     50.67 o 
  -2  -2  21      110.66      170.66     50.06 o 
  -1  -2  21       54.62       94.76     40.38 o 
   0  -2  21       17.03       21.35     36.51 o 
   1  -2  21      248.42      331.08     59.36 o 
   2  -2  21      218.87      211.54     51.72 o 
   3  -2  21       45.90       58.08     36.51 o 
   5  -2  21        4.48        7.25     30.65 o 
   6  -2  21       48.45        9.57     36.01 o 
   7  -2  21       80.33       38.94     40.44 o 
   8  -2  21       44.01       15.60     49.95 o 
   9  -2  21       15.44       20.36     53.71 o 
  10  -2  21        4.57      110.19     70.20 o 
 -11  -1  21       11.04       -4.87     52.50 o 
 -10  -1  21       34.18      100.90     58.08 o 
  -9  -1  21       40.51       32.64     45.86 o 
  -8  -1  21        0.27      -35.35     37.62 o 
  -7  -1  21      189.09      167.84     54.54 o 
  -6  -1  21       41.42       22.63     39.55 o 
  -5  -1  21       35.51       36.07     40.60 o 
  -4  -1  21      708.32      607.29     83.75 o 
  -3  -1  21      101.74      107.87     44.92 o 
  -2  -1  21      252.88      286.94     56.87 o 
  -1  -1  21      334.33      326.05     62.90 o 
   0  -1  21       62.31       62.29     37.28 o 
   1  -1  21      266.75      287.60     54.82 o 
   2  -1  21      237.42      150.74     48.74 o 
   3  -1  21       42.96       65.55     39.88 o 
   4  -1  21      160.86      215.30     49.90 o 
   5  -1  21      287.71      369.25     52.94 o 
   6  -1  21       43.17       57.37     37.89 o 
   7  -1  21        4.18        1.66     39.17 o 
   8  -1  21       40.82       77.67     52.55 o 
   9  -1  21        3.19      -24.76     30.19 o 
  10  -1  21        1.18        0.95     55.40 o 
 -11   0  21        9.05       52.88     58.42 o 
 -10   0  21        0.17        5.86     52.61 o 
  -9   0  21       36.25       45.31     54.99 o 
  -8   0  21       81.59      112.02     53.38 o 
  -7   0  21        0.74       62.84     50.01 o 
  -6   0  21      139.88      106.21     54.82 o 
  -5   0  21      176.50      195.22     55.21 o 
  -4   0  21        3.94      -13.17     37.89 o 
  -3   0  21      400.09      429.94     68.82 o 
  -2   0  21     1029.00     1104.55    115.95 o 
  -1   0  21        3.62       26.22     31.20 o 
   0   0  21      313.65      327.76     58.36 o 
   1   0  21      280.90      251.42     51.83 o 
   2   0  21       38.86       46.97     36.84 o 
   3   0  21       18.14       42.32     33.25 o 
   4   0  21       15.80       -6.25     28.32 o 
   5   0  21        5.75       19.80     33.85 o 
   6   0  21        1.08      -19.64     32.86 o 
   8   0  21        0.49      -33.19     33.19 o 
   9   0  21        1.85       39.44     42.60 o 
  10   0  21        1.85       13.83     41.71 o 
 -10   1  21       34.62       -5.81     52.11 o 
  -9   1  21       39.18       59.36     59.69 o 
  -8   1  21        1.62       -4.98     47.52 o 
  -7   1  21      187.21      155.72     60.46 o 
  -6   1  21       48.60       26.44     46.85 o 
  -5   1  21       46.63       62.68     47.52 o 
  -4   1  21      768.30      617.96     85.14 o 
  -3   1  21       91.68       83.14     41.16 o 
  -2   1  21      283.00      253.69     53.33 o 
  -1   1  21      408.69      400.51     61.90 o 
   0   1  21      102.07       66.16     33.91 o 
   1   1  21      227.64      234.00     49.07 o 
   2   1  21      322.18      297.89     49.62 o 
   3   1  21       17.97       25.67     32.80 o 
   4   1  21      164.11      120.54     41.88 o 
   5   1  21      274.28      301.98     65.28 o 
   6   1  21       25.95       21.91     41.21 o 
 -10   2  21        1.83       36.95     59.41 o 
  -9   2  21       16.99        7.69     58.14 o 
  -8   2  21       46.21       71.53     57.81 o 
  -7   2  21        3.48      -28.71     44.81 o 
  -6   2  21       27.77       48.61     38.36 o 
  -5   2  21       69.85       72.24     32.53 o 
  -4   2  21       10.66       25.23     40.33 o 
  -3   2  21      168.25      193.78     53.77 o 
  -2   2  21      114.99      170.71     49.40 o 
  -1   2  21       49.17       10.73     33.14 o 
   0   2  21       14.31       16.93     31.42 o 
   1   2  21      183.55      252.84     38.44 o 
   2   2  21      215.88      172.32     58.42 o 
   3   2  21       31.63       37.62     42.71 o 
   4   2  21       62.77       98.91     52.39 o 
   5   2  21        0.88       48.85     48.35 o 
   6   2  21       61.31       57.97     48.13 o 
 -10   3  21       15.52       42.93     68.15 o 
  -9   3  21       16.28       15.16     56.37 o 
  -8   3  21       44.83      112.46     59.14 o 
  -7   3  21       79.94      114.95     59.80 o 
  -6   3  21       20.34       75.37     36.74 o 
  -5   3  21       45.34       -8.87     29.39 o 
  -4   3  21      194.47      236.86     43.49 o 
  -3   3  21       64.17       38.66     31.66 o 
  -2   3  21       38.83        8.95     28.59 o 
  -1   3  21      177.98      153.43     35.45 o 
   0   3  21        8.34       29.10     42.93 o 
   1   3  21      152.24       35.13     45.42 o 
   2   3  21       60.17      126.85     54.32 o 
   3   3  21       46.63       23.95     46.52 o 
   4   3  21       18.01       16.93     45.69 o 
   5   3  21       51.76       75.34     51.17 o 
   6   3  21       32.40       63.17     54.77 o 
  -9   4  21       18.70       18.14     61.02 o 
  -8   4  21       47.36       -1.88     61.02 o 
  -7   4  21        7.87       21.24     50.95 o 
  -6   4  21       81.33       95.79     38.70 o 
  -5   4  21      191.08      186.23     41.63 o 
  -4   4  21       26.75       38.27     31.16 o 
  -3   4  21       68.28       15.54     43.43 o 
  -2   4  21      201.66      244.18     69.59 o 
  -1   4  21       90.57      121.59     53.05 o 
   0   4  21      131.17      227.91     66.66 o 
   1   4  21      201.19      239.31     69.26 o 
   2   4  21      111.71      161.81     60.57 o 
   3   4  21      123.83      147.53     62.90 o 
   4   4  21      145.90       92.66     58.64 o 
   5   4  21        8.08       24.01     52.94 o 
   6   4  21       61.80       28.27     57.59 o 
   7   4  21       33.36       90.22     61.24 o 
  -9   5  21        4.38      -52.05     62.68 o 
  -8   5  21       26.94       71.08     62.95 o 
  -7   5  21        3.03       51.56     61.79 o 
  -5   5  21       13.90       16.65     55.60 o 
  -4   5  21        6.06      -47.02     47.02 o 
  -3   5  21       20.22      -27.94     49.12 o 
  -2   5  21       10.89       33.08     51.50 o 
  -1   5  21       68.25       99.63     55.48 o 
   0   5  21       93.90      110.64     63.28 o 
   1   5  21       59.62       94.48     60.24 o 
   2   5  21       80.92       79.49     61.02 o 
   3   5  21       36.65      -43.09     53.49 o 
   4   5  21       50.38       77.56     61.85 o 
   5   5  21       29.78        4.54     59.41 o 
   6   5  21        4.87      -12.00     60.24 o 
   7   5  21       34.79       27.05     70.81 o 
  -5   6  21        2.09       48.29     54.43 o 
  -4   6  21       10.77       -9.24     52.17 o 
  -3   6  21       22.71      -33.69     54.49 o 
  -2   6  21       29.67      -41.77     41.77 o 
  -1   6  21        1.17      -42.21     42.21 o 
   0   6  21       38.27      -44.92     44.92 o 
   1   6  21        6.59      -17.09     63.06 o 
   2   6  21        4.53      -49.51     49.51 o 
   3   6  21        2.53       13.22     64.28 o 
   4   6  21       16.30       12.67     71.47 o 
   5   6  21        6.69       34.85     67.77 o 
   6   6  21        1.93       45.25     74.96 o 
  -5   7  21        5.76      -50.06     55.15 o 
  -4   7  21       76.36       89.12     70.37 o 
  -3   7  21       14.02      -42.04     47.57 o 
  -2   7  21       31.75       -4.76     58.20 o 
  -1   7  21       70.71      101.90     67.77 o 
   0   7  21       14.34       31.75     57.37 o 
   1   7  21       13.29      -35.79     47.35 o 
   2   7  21       14.14       32.69     67.82 o 
  -3  -7  22        3.63      -30.65     50.06 o 
  -2  -7  22       16.68      -40.88     40.88 o 
  -1  -7  22       18.23      106.88     58.14 o 
   0  -7  22        4.23      -37.34     37.34 o 
   1  -7  22       15.61       68.65     46.97 o 
   2  -7  22        5.28       34.30     42.10 o 
  -6  -6  22       17.69       65.00     55.04 o 
  -5  -6  22        3.54       66.66     47.74 o 
  -4  -6  22       33.46       20.30     44.03 o 
  -3  -6  22       33.45       43.48     49.95 o 
  -2  -6  22       14.11       56.20     47.08 o 
  -1  -6  22      136.32      105.16     55.48 o 
   0  -6  22       15.41       63.45     40.71 o 
   1  -6  22       39.54       32.03     40.66 o 
   2  -6  22       80.59       96.92     45.36 o 
   3  -6  22       15.13        3.37     40.00 o 
   4  -6  22       18.61      -19.82     39.94 o 
   5  -6  22       19.27        4.37     47.41 o 
   6  -6  22        9.76      -26.44     46.74 o 
  -8  -5  22        8.47      -11.51     50.17 o 
  -7  -5  22       17.63      -19.25     43.31 o 
  -6  -5  22       45.73       42.26     46.97 o 
  -5  -5  22       63.59       20.30     43.43 o 
  -4  -5  22       88.60      152.18     52.50 o 
  -3  -5  22       72.46       58.53     46.63 o 
  -2  -5  22       65.30       16.60     40.22 o 
  -1  -5  22       98.15       56.54     46.80 o 
   0  -5  22       83.66       85.08     46.52 o 
   1  -5  22       34.13       48.74     41.38 o 
   2  -5  22       25.95      -17.31     33.52 o 
   3  -5  22       34.67       53.38     38.28 o 
   4  -5  22       24.32       30.76     41.54 o 
   5  -5  22       29.94       36.29     42.26 o 
   6  -5  22       15.42       44.64     44.75 o 
   7  -5  22        7.28      -19.31     49.07 o 
  -9  -4  22        1.87       14.94     53.44 o 
  -8  -4  22       37.98       82.65     51.72 o 
  -7  -4  22       23.79       47.19     48.18 o 
  -6  -4  22       10.80       22.68     43.92 o 
  -5  -4  22       68.74       74.68     43.09 o 
  -4  -4  22       38.80       18.09     39.39 o 
  -3  -4  22        5.55        2.21     36.01 o 
  -2  -4  22        8.51       26.77     42.60 o 
  -1  -4  22       68.08       65.44     44.09 o 
   0  -4  22        9.61       -9.85     37.34 o 
   1  -4  22        5.92       17.43     34.63 o 
   2  -4  22      124.20       71.08     42.93 o 
   3  -4  22        2.61       -2.10     33.36 o 
   5  -4  22       20.45       -5.14     39.11 o 
   6  -4  22       42.92       -4.87     40.71 o 
   7  -4  22       10.19      -22.07     44.03 o 
   8  -4  22       31.16       30.87     50.23 o 
 -10  -3  22        4.54        7.58     49.73 o 
  -9  -3  22        9.48       -4.76     51.28 o 
  -8  -3  22       12.44      -42.43     42.43 o 
  -7  -3  22       12.18        8.08     45.08 o 
  -6  -3  22       66.59       26.88     41.71 o 
  -5  -3  22       48.54       59.91     45.53 o 
  -4  -3  22       39.88       11.17     36.79 o 
  -3  -3  22       46.13       13.72     37.45 o 
  -2  -3  22      174.76      127.68     49.01 o 
  -1  -3  22       90.03       84.53     40.88 o 
   0  -3  22       75.45       18.86     39.77 o 
   1  -3  22      165.93      166.34     50.84 o 
   2  -3  22       61.86      121.65     45.08 o 
   3  -3  22       90.79      128.56     44.59 o 
   4  -3  22      145.85      117.88     47.41 o 
   5  -3  22       44.44       71.47     39.77 o 
   6  -3  22       48.25       39.94     39.61 o 
   7  -3  22        8.25      -39.05     39.05 o 
   8  -3  22        8.69       -3.87     44.20 o 
   9  -3  22        0.86        5.97     50.62 o 
 -10  -2  22       15.25       48.51     50.84 o 
  -9  -2  22       23.96      -20.91     42.87 o 
  -8  -2  22        3.08       32.36     45.53 o 
  -7  -2  22      112.65       69.42     50.73 o 
  -6  -2  22       90.79       31.31     41.27 o 
  -5  -2  22       18.51       24.62     39.61 o 
  -4  -2  22      186.72      215.30     57.92 o 
  -3  -2  22       31.56       12.94     32.97 o 
  -2  -2  22       83.05       31.75     38.61 o 
  -1  -2  22      270.66      400.34     64.17 o 
   0  -2  22       28.26      -34.80     34.80 o 
   1  -2  22      201.27      126.02     49.07 o 
   2  -2  22      158.50      115.89     46.91 o 
   3  -2  22       95.19       89.39     43.15 o 
   4  -2  22      166.07      149.08     47.68 o 
   6  -2  22       13.54      -34.24     34.24 o 
   7  -2  22       19.70       21.52     42.60 o 
   8  -2  22        6.33      -41.82     41.82 o 
   9  -2  22        0.98        1.88     55.87 o 
 -10  -1  22        4.04      -11.56     47.85 o 
  -9  -1  22       43.87       60.02     52.55 o 
  -8  -1  22       44.48       78.00     50.06 o 
  -7  -1  22       16.68        1.71     40.22 o 
  -6  -1  22      152.16      188.75     57.03 o 
  -5  -1  22      179.22      180.84     57.97 o 
  -4  -1  22       23.92       40.11     44.14 o 
  -3  -1  22       85.57      159.10     52.72 o 
  -2  -1  22      219.66       57.03     44.31 o 
  -1  -1  22       10.14       33.80     36.40 o 
   0  -1  22       58.89       94.93     45.91 o 
   1  -1  22      299.10      317.36     61.18 o 
   2  -1  22      139.03      147.20     47.46 o 
   3  -1  22       98.88      101.62     42.32 o 
   4  -1  22       69.38       81.43     40.88 o 
   5  -1  22        4.94      -17.70     34.63 o 
   7  -1  22        2.09       -5.20     40.55 o 
   8  -1  22        0.17      104.39     53.38 o
[truncated: 56,452 more chars]
